# Supplementary material for: The synthetic cobalt vanadium selenite, Co2V2Se2O11
Source: Acta Crystallogr Sect E Struct Rep Online. 2012 Jun 30;68(Pt 7):i61. doi: 10.1107/S1600536812027286 (PMC3393144; doi:10.1107/S1600536812027286)
Supplement: Supplementary file 1 [file e-68-00i61-sup1.cif]

##############################################################################
#                                                                            #
# This CIF contains the data in a paper accepted for publication in          #
# Acta Crystallographica Section E. It conforms to the requirements of       #
# Notes for Authors for Acta Crystallographica Section E, and has been       #
# peer reviewed under the auspices of the IUCr Commission on Journals.       #
#                                                                            #
# Full details of the Crystallographic Information File format               #
# are given in the paper "The Crystallographic Information File (CIF):       #
# a New Standard Archive File for Crystallography" by S. R. Hall, F. H.      #
# Allen and I. D. Brown [Acta Cryst. (1991), A47, 655-685].                  #
#                                                                            #
# The current version of the core CIF dictionary is obtainable from          #
# ftp://ftp.iucr.org/pub/cif_core.dic.                                       #
#                                                                            #
# Software is freely available for graphical display of the structure(s)     #
# in this CIF. For information consult the CIF software page                 #
# http://www.iucr.org/resources/cif/software.                                #
#                                                                            #
# This file may be used for bona fide research purposes within the           #
# scientific community so long as proper attribution is given to the journal # 
# article from which it was obtained.                                        #
#                                                                            #
##############################################################################
data_I
_audit_creation_method     SHELXL-97
_chemical_name_systematic
;
dicobalt(II) divanadium(V) diselenium(IV) undecaoxide
;
_chemical_name_common     'Co2V2Se2O11'
_chemical_formula_moiety     ?
_chemical_formula_sum     'Co2 O11 Se2 V2'
_chemical_formula_iupac     'Co2 V2 Se2 O11'
_chemical_formula_weight     553.66
_chemical_melting_point     ?
_symmetry_cell_setting     monoclinic
_symmetry_space_group_name_H-M     'P 21/m'
_symmetry_space_group_name_Hall     '-P 2yb'
loop_
    _symmetry_equiv_pos_as_xyz
    'x, y, z'
    '-x, y+1/2, -z'
    '-x, -y, -z'
    'x, -y-1/2, z'
_cell_length_a     4.7913(2)
_cell_length_b     8.8680(4)
_cell_length_c     10.6156(5)
_cell_angle_alpha     90.00
_cell_angle_beta     101.115(5)
_cell_angle_gamma     90.00
_cell_volume     442.59(3)
_cell_formula_units_Z     2
_cell_measurement_reflns_used     1387
_cell_measurement_theta_min     3.90
_cell_measurement_theta_max     32.18
_cell_measurement_temperature     292(2)
_exptl_crystal_description     block
_exptl_crystal_colour     red
_exptl_crystal_size_max     0.049
_exptl_crystal_size_mid     0.027
_exptl_crystal_size_min     0.024
_exptl_crystal_density_diffrn     4.155
_exptl_crystal_density_meas     ?
_exptl_crystal_density_method     'not measured'
_exptl_crystal_F_000     512
_exptl_absorpt_coefficient_mu     14.007
_exptl_absorpt_correction_type     analytical
_exptl_absorpt_process_details
;
[CrysAlis RED (Oxford Diffraction, 2007), based on
expressions derived by Clark & Reid (1995)]
;
_exptl_absorpt_correction_T_min     0.659
_exptl_absorpt_correction_T_max     0.756
_exptl_special_details     ?
_diffrn_ambient_temperature     292(2)
_diffrn_radiation_type     MoK\a
_diffrn_radiation_wavelength     0.71073
_diffrn_radiation_source     'fine-focus sealed tube'
_diffrn_radiation_monochromator     graphite
_diffrn_measurement_device_type     'Oxford Diffraction Xcalibur Sapphire3'
_diffrn_measurement_method     '\w scans'
_diffrn_detector_area_resol_mean     16.5
_diffrn_reflns_number     4219
_diffrn_reflns_av_R_equivalents     0.0512
_diffrn_reflns_av_sigmaI/netI     0.0951
_diffrn_reflns_theta_min     3.91
_diffrn_reflns_theta_max     32.28
_diffrn_reflns_theta_full     25.00
_diffrn_measured_fraction_theta_max     0.925
_diffrn_measured_fraction_theta_full     0.996
_diffrn_reflns_limit_h_min     -7
_diffrn_reflns_limit_h_max     7
_diffrn_reflns_limit_k_min     -11
_diffrn_reflns_limit_k_max     12
_diffrn_reflns_limit_l_min     -15
_diffrn_reflns_limit_l_max     13
_diffrn_standards_number     0
_diffrn_standards_interval_count     .
_diffrn_standards_interval_time     .
_diffrn_standards_decay_%     ?
_refine_special_details
;
Refinement of <i>F</i>^2^ against ALL reflections. The weighted <i>R</i>-factor
<i>wR</i> and goodness of fit <i>S</i> are based on <i>F</i>^2^, conventional
<i>R</i>-factors <i>R</i> are based on <i>F</i>, with <i>F</i> set to zero for
negative <i>F</i>^2^. The threshold expression of <i>F</i>^2^ >
\s(<i>F</i>^2^) is used only for calculating <i>R</i>-factors(gt) <i>etc</i>.
and is not relevant to the choice of reflections for refinement.
<i>R</i>-factors based on <i>F</i>^2^ are statistically about twice as large
as those based on <i>F</i>, and <i>R</i>- factors based on ALL data will be
even larger.
;
_reflns_number_total     1534
_reflns_number_gt     1023
_reflns_threshold_expression     I>2\s(I)
_refine_ls_structure_factor_coef     Fsqd
_refine_ls_matrix_type     full
_refine_ls_R_factor_all     0.0585
_refine_ls_R_factor_gt     0.0317
_refine_ls_wR_factor_gt     0.0453
_refine_ls_wR_factor_ref     0.0479
_refine_ls_goodness_of_fit_ref     0.760
_refine_ls_restrained_S_all     0.760
_refine_ls_number_reflns     1534
_refine_ls_number_parameters     85
_refine_ls_number_restraints     0
_refine_ls_hydrogen_treatment     .
_refine_ls_weighting_scheme     calc
_refine_ls_weighting_details
                 'calc w=1/[\s^2^(Fo^2^)+(0.0114P)^2^] where P=(Fo^2^+2Fc^2^)/3'
_atom_sites_solution_hydrogens     .
_atom_sites_solution_primary     direct
_atom_sites_solution_secondary     difmap
_refine_ls_shift/su_max     0.001
_refine_ls_shift/su_mean     0.000
_refine_diff_density_max     1.279
_refine_diff_density_min     -0.978
_refine_ls_extinction_method     none
_refine_ls_extinction_coef     ?
loop_
    _atom_type_symbol
    _atom_type_description
    _atom_type_scat_dispersion_real
    _atom_type_scat_dispersion_imag
    _atom_type_scat_source
    'O' 'O' 0.0106 0.0060
                         'International Tables Vol C Tables 4.2.6.8 and 6.1.1.4'
    'V' 'V' 0.3005 0.5294
                         'International Tables Vol C Tables 4.2.6.8 and 6.1.1.4'
    'Co' 'Co' 0.3494 0.9721
                         'International Tables Vol C Tables 4.2.6.8 and 6.1.1.4'
    'Se' 'Se' -0.0929 2.2259
                         'International Tables Vol C Tables 4.2.6.8 and 6.1.1.4'
_computing_data_collection     'CrysAlis CCD (Oxford Diffraction, 2007)'
_computing_cell_refinement     'CrysAlis RED (Oxford Diffraction, 2007)'
_computing_data_reduction     'Crysalis RED (Oxford Diffraction, 2007)'
_computing_structure_solution     'SHELXS97 (Sheldrick, 2008)'
_computing_structure_refinement     'SHELXL97 (Sheldrick, 2008)'
_computing_molecular_graphics     'DIAMOND (Brandenburg, 2001)'
_computing_publication_material     'enCIFer (Allen <i>et al.</i> 2004)'
loop_
    _atom_site_type_symbol
    _atom_site_label
    _atom_site_fract_x
    _atom_site_fract_y
    _atom_site_fract_z
    _atom_site_U_iso_or_equiv
    _atom_site_adp_type
    _atom_site_calc_flag
    _atom_site_refinement_flags
    _atom_site_occupancy
    _atom_site_symmetry_multiplicity
    _atom_site_disorder_assembly
    _atom_site_disorder_group
    Se Se1 0.38839(12) 0.2500 0.45047(6) 0.00668(13) Uani d S 1 2 . .
    Se Se2 0.14374(12) 0.2500 0.89926(5) 0.00653(13) Uani d S 1 2 . .
    Co Co1 0.95757(12) 0.42816(6) 0.63219(5) 0.00751(13) Uani d . 1 1 . .
    V V1 0.53298(15) 0.56239(8) 0.85002(6) 0.00660(15) Uani d . 1 1 . .
    O O1 0.6860(8) 0.2500 0.5658(4) 0.0105(9) Uani d S 1 2 . .
    O O6 0.7568(6) 0.4597(3) 0.7887(3) 0.0118(6) Uani d . 1 1 . .
    O O5 0.3738(6) 0.4001(3) 0.9523(3) 0.0107(6) Uani d . 1 1 . .
    O O2 0.2107(6) 0.0989(3) 0.4958(3) 0.0093(6) Uani d . 1 1 . .
    O O3 0.1701(8) 0.2500 0.7454(4) 0.0088(9) Uani d S 1 2 . .
    O O4 0.2448(6) 0.5786(3) 0.7407(3) 0.0132(7) Uani d . 1 1 . .
    O O7 0.6843(8) 0.7500 0.8501(4) 0.0077(9) Uani d S 1 2 . .
loop_
    _atom_site_aniso_label
    _atom_site_aniso_U_11
    _atom_site_aniso_U_22
    _atom_site_aniso_U_33
    _atom_site_aniso_U_12
    _atom_site_aniso_U_13
    _atom_site_aniso_U_23
    Se1 0.0068(3) 0.0069(3) 0.0064(3) 0.000 0.0014(2) 0.000
    Se2 0.0080(3) 0.0051(3) 0.0063(3) 0.000 0.0008(2) 0.000
    Co1 0.0080(3) 0.0063(3) 0.0082(3) 0.0001(2) 0.0016(2) 0.0001(2)
    V1 0.0078(3) 0.0063(3) 0.0058(3) -0.0003(3) 0.0017(3) 0.0000(3)
    O1 0.008(2) 0.005(2) 0.017(2) 0.000 -0.0012(18) 0.000
    O6 0.0140(16) 0.0077(15) 0.0148(16) 0.0010(12) 0.0059(13) -0.0014(12)
    O5 0.0153(16) 0.0113(15) 0.0045(14) -0.0088(12) -0.0003(12) -0.0024(11)
    O2 0.0106(15) 0.0103(16) 0.0071(15) -0.0021(12) 0.0021(12) -0.0024(11)
    O3 0.012(2) 0.006(2) 0.007(2) 0.000 -0.0022(17) 0.000
    O4 0.0139(16) 0.0101(16) 0.0132(16) -0.0020(12) -0.0031(13) 0.0025(12)
    O7 0.009(2) 0.005(2) 0.010(2) 0.000 0.0024(17) 0.000
_geom_special_details
;
All e.s.d.'s (except the e.s.d. in the dihedral angle between two l.s. planes)
are estimated using the full covariance matrix. The cell e.s.d.'s are taken
into account individually in the estimation of e.s.d.'s in distances, angles
and torsion angles; correlations between e.s.d.'s in cell parameters are only
used when they are defined by crystal symmetry. An approximate (isotropic)
treatment of cell e.s.d.'s is used for estimating e.s.d.'s involving l.s.
planes.
;
loop_
    _geom_bond_atom_site_label_1
    _geom_bond_atom_site_label_2
    _geom_bond_site_symmetry_2
    _geom_bond_distance
    _geom_bond_publ_flag
    Se1 O1 . 1.691(4) ?
    Se1 O2 . 1.706(3) ?
    Se1 O2 4_565 1.706(3) ?
    Se2 O3 . 1.663(4) ?
    Se2 O5 . 1.750(3) ?
    Se2 O5 4_565 1.750(3) ?
    Co1 O2 4_665 2.074(3) ?
    Co1 O1 . 2.081(3) ?
    Co1 O2 2_656 2.090(3) ?
    Co1 O6 . 2.093(3) ?
    Co1 O4 1_655 2.095(3) ?
    Co1 O3 1_655 2.122(3) ?
    V1 O4 . 1.630(3) ?
    V1 O6 . 1.635(3) ?
    V1 O7 . 1.8147(17) ?
    V1 O5 . 2.038(3) ?
    V1 O5 3_667 2.086(3) ?
loop_
    _geom_angle_atom_site_label_1
    _geom_angle_atom_site_label_2
    _geom_angle_atom_site_label_3
    _geom_angle_site_symmetry_1
    _geom_angle_site_symmetry_3
    _geom_angle
    _geom_angle_publ_flag
    O1 Se1 O2 . . 101.12(13) ?
    O1 Se1 O2 . 4_565 101.12(13) ?
    O2 Se1 O2 . 4_565 103.52(19) ?
    O3 Se2 O5 . . 98.85(13) ?
    O3 Se2 O5 . 4_565 98.85(13) ?
    O5 Se2 O5 . 4_565 98.97(19) ?
    O2 Co1 O1 4_665 . 95.00(14) ?
    O2 Co1 O2 4_665 2_656 80.44(12) ?
    O1 Co1 O2 . 2_656 101.07(12) ?
    O2 Co1 O6 4_665 . 171.78(11) ?
    O1 Co1 O6 . . 90.99(14) ?
    O2 Co1 O6 2_656 . 103.94(11) ?
    O2 Co1 O4 4_665 1_655 92.69(12) ?
    O1 Co1 O4 . 1_655 166.17(13) ?
    O2 Co1 O4 2_656 1_655 91.51(11) ?
    O6 Co1 O4 . 1_655 80.34(11) ?
    O2 Co1 O3 4_665 1_655 91.59(13) ?
    O1 Co1 O3 . 1_655 80.04(12) ?
    O2 Co1 O3 2_656 1_655 172.01(14) ?
    O6 Co1 O3 . 1_655 83.90(13) ?
    O4 Co1 O3 1_655 1_655 88.29(11) ?
    O4 V1 O6 . . 107.24(15) ?
    O4 V1 O7 . . 101.71(16) ?
    O6 V1 O7 . . 102.62(15) ?
    O4 V1 O5 . . 95.11(13) ?
    O6 V1 O5 . . 99.22(13) ?
    O7 V1 O5 . . 146.92(14) ?
    O4 V1 O5 . 3_667 133.61(14) ?
    O6 V1 O5 . 3_667 117.38(13) ?
    O7 V1 O5 . 3_667 81.09(14) ?
    O5 V1 O5 . 3_667 66.81(12) ?
_iucr_refine_instructions_details
;
TITL new in P2(1)/m
CELL  0.71073   4.7913   8.8680  10.6156   90.000  101.115   90.000
ZERR     2.00   0.0002   0.0004   0.0005    0.000    0.005    0.000
LATT   1
SYMM  - X, 1/2 + Y, - Z
SFAC  O    V    CO   SE
UNIT  22   4    4    4
MERG   2
FMAP   2
PLAN   25
ACTA    50.00
LIST   4
L.S.   100
WGHT    0.012300
FVAR       1.13343
SE1   4    0.388390    0.250000    0.450470    10.50000    0.00677    0.00688 =
         0.00645    0.00000    0.00144    0.00000
SE2   4    0.143741    0.250000    0.899260    10.50000    0.00797    0.00509 =
         0.00632    0.00000    0.00085    0.00000
CO1   3    0.957571    0.428159    0.632189    11.00000    0.00800    0.00630 =
         0.00824    0.00006    0.00161    0.00008
V1    2    0.532980    0.562388    0.850025    11.00000    0.00784    0.00628 =
         0.00585   -0.00002    0.00170   -0.00026
O1    1    0.686025    0.250000    0.565760    10.50000    0.00824    0.00459 =
         0.01731    0.00000   -0.00122    0.00000
O6    1    0.756802    0.459665    0.788678    11.00000    0.01404    0.00765 =
         0.01483   -0.00135    0.00592    0.00099
O5    1    0.373811    0.400055    0.952336    11.00000    0.01531    0.01132 =
         0.00446   -0.00240   -0.00031   -0.00882
O2    1    0.210656    0.098881    0.495838    11.00000    0.01057    0.01033 =
         0.00709   -0.00242    0.00211   -0.00215
O3    1    0.170087    0.250000    0.745364    10.50000    0.01194    0.00564 =
         0.00734    0.00000   -0.00222    0.00000
O4    1    0.244806    0.578605    0.740728    11.00000    0.01390    0.01011 =
         0.01317    0.00252   -0.00308   -0.00200
O7    1    0.684258    0.750000    0.850105    10.50000    0.00899    0.00473 =
         0.00961    0.00000    0.00243    0.00000
HKLF    4
REM  new in P2(1)/m
REM R1 =  0.0317 for   1023 Fo > 4sig(Fo)  and  0.0585 for all   1534 data
REM     85 parameters refined using      0 restraints
END
WGHT      0.0123      0.0000
REM Highest difference peak  1.279,  deepest hole -0.978,  1-sigma level  0.226
Q1    1   0.5533  0.2500  0.5010  10.50000  0.05    1.28
Q2    1   0.8732  0.2500  0.5332  10.50000  0.05    0.92
Q3    1   0.5217  0.7500  0.8415  10.50000  0.05    0.91
Q4    1   0.0896  0.2500  0.9837  10.50000  0.05    0.88
Q5    1   0.2101  0.2500  0.6041  10.50000  0.05    0.87
Q6    1   0.5215  0.2500  0.5815  10.50000  0.05    0.86
Q7    1   0.3813  0.4994  0.9933  11.00000  0.05    0.85
Q8    1   0.0622  0.2500  0.8197  10.50000  0.05    0.84
Q9    1   0.1774  0.1551  0.4451  11.00000  0.05    0.79
Q10   1   0.3771  0.0608  0.4476  11.00000  0.05    0.75
Q11   1   0.2381  0.2500  0.8209  10.50000  0.05    0.75
Q12   1   0.2392  0.3784  0.9188  11.00000  0.05    0.74
Q13   1   0.2086  0.7500  0.7011  10.50000  0.05    0.73
Q14   1   1.0030  0.4168  0.7165  11.00000  0.05    0.72
Q15   1   0.3235  0.7500  0.7787  10.50000  0.05    0.69
Q16   1   0.6734  0.4415  0.8497  11.00000  0.05    0.69
Q17   1   0.0466  0.6049  0.8465  11.00000  0.05    0.69
Q18   1   0.4513  0.2500  0.9812  10.50000  0.05    0.69
Q19   1   0.6063  0.5598  0.7634  11.00000  0.05    0.68
Q20   1   0.6538  0.8320  0.8567  11.00000  0.05    0.66
Q21   1   0.7790  0.5434  0.6376  11.00000  0.05    0.66
Q22   1   0.5080  0.6570  0.9211  11.00000  0.05    0.64
Q23   1   0.7494  0.2500  0.6097  10.50000  0.05    0.64
Q24   1   0.7467  0.7500  0.8359  10.50000  0.05    0.63
Q25   1   0.6662  0.1822  0.5673  11.00000  0.05    0.63
;
data_global
_journal_date_recd_electronic     2012-06-04
_journal_date_accepted     2012-06-15
_journal_name_full     'Acta Crystallographica, Section E'
_journal_year     2012
_journal_volume     68
_journal_issue      7
_journal_page_first     i61
_journal_page_last     i61
_journal_paper_category     QI
_journal_paper_doi     10.1107/S1600536812027286
_journal_coeditor_code     PK2421
_publ_contact_author_name     'Mats Johnsson'
_publ_contact_author_address
;
Department of Materials and Environmental Chemistry, Stockholm University,
SE-106 91 Stockholm, Sweden
;
_publ_contact_author_email     mats.johnsson@mmk.su.se
_publ_contact_author_fax     +46-8-152187
_publ_contact_author_phone     +46-8-162169
_publ_section_title
;
The synthetic cobalt vanadium selenite, Co~2~V~2~Se~2~O~11~
;
loop_
    _publ_author_name
    _publ_author_footnote
    _publ_author_address
    'Rabbani, Faiz'
;
Permanent address: Department of Chemistry,
University of Engineering and  Technology,
Lahore 54890,
Pakistan.
;
;
Department of Materials and Environmental Chemistry
Stockholm University
SE-106 91 Stockholm
Sweden
;
    'Zimmermann, Iwan' .
;
Department of Materials and Environmental Chemistry
Stockholm University
SE-106 91 Stockholm
Sweden
;
    'Johnsson, Mats' .
;
Department of Materials and Environmental Chemistry
Stockholm University
SE-106 91 Stockholm
Sweden
;
