# Supplementary material for: The synthetic cobalt vanadium selenite, Co2V2Se2O11
Source: Acta Crystallogr Sect E Struct Rep Online. 2012 Jun 30;68(Pt 7):i61. doi: 10.1107/S1600536812027286 (PMC3393144; doi:10.1107/S1600536812027286)
Supplement: Supplementary file 2 [file e-68-00i61-Isup2.hkl]

# 
# h,k,l, Fc-squared, Fo-squared, sigma(Fo-squared) and status flag 
# 
data_I
_shelx_title ' new in P2(1)/m' 
_shelx_refln_list_code          4 
_shelx_F_calc_maximum      231.81 
_exptl_crystal_F_000       512.00 
_reflns_d_resolution_high  0.6654 
 
loop_ 
 _symmetry_equiv_pos_as_xyz 
 'x, y, z' 
 '-x, y+1/2, -z' 
 '-x, -y, -z' 
 'x, -y-1/2, z' 
 
_cell_length_a     4.7913 
_cell_length_b     8.8680 
_cell_length_c    10.6156 
_cell_angle_alpha  90.000 
_cell_angle_beta  101.115 
_cell_angle_gamma  90.000 
 
_shelx_F_squared_multiplier     1.000 
 
loop_ 
 _refln_index_h 
 _refln_index_k 
 _refln_index_l 
 _refln_F_squared_calc 
 _refln_F_squared_meas 
 _refln_F_squared_sigma 
 _refln_observed_status 
   1   0   0       77.73       85.49     53.78 o 
   3   0   0       91.84       64.19    127.15 o 
   4   0   0       19.48      101.13    164.62 o 
   5   0   0      552.75      557.72    162.80 o 
   6   0   0       64.70       41.60    190.33 o 
   1   1   0    10138.70    10785.54     96.75 o 
   2   1   0      752.92      788.56     53.04 o 
   3   1   0     2996.53     2981.91    239.44 o 
   4   1   0     4395.28     4808.77    190.69 o 
   5   1   0     2810.08     2809.70    159.30 o 
   6   1   0      199.74      318.02    135.86 o 
   0   2   0      139.55      194.37     32.80 o 
   1   2   0      177.74      238.24     35.07 o 
   2   2   0     4936.93     4754.35    182.95 o 
   3   2   0       55.83       74.35     79.90 o 
   4   2   0    12261.22    11468.05    338.59 o 
   5   2   0      315.53      291.44    103.35 o 
   6   2   0      119.06      178.94    129.85 o 
   1   3   0     9137.25     9420.77    129.91 o 
   2   3   0     5523.54     5486.27     84.42 o 
   3   3   0     2395.78     2437.18    101.92 o 
   4   3   0     1665.18     1727.04    125.80 o 
   5   3   0      233.48      261.36    121.55 o 
   6   3   0     2242.55     2209.04    181.36 o 
   0   4   0     7099.98     7326.24    136.13 o 
   1   4   0      402.71      454.93     58.49 o 
   2   4   0      523.38      543.01     44.84 o 
   3   4   0      360.20      426.73     72.64 o 
   4   4   0     3862.35     3765.17    171.78 o 
   5   4   0       38.34       58.70    120.61 o 
   6   4   0       91.41       27.00    163.45 o 
   1   5   0     1930.12     1946.09     86.12 o 
   2   5   0     1478.45     1566.08     68.07 o 
   3   5   0     2745.11     2790.90    120.34 o 
   4   5   0     5826.26     5882.27    217.77 o 
   5   5   0     2308.98     2137.40    231.10 o 
   6   5   0     1603.71     1528.47    251.36 o 
   0   6   0    53734.12    52860.06    505.78 o 
   1   6   0       80.38       84.19     60.11 o 
   2   6   0     1590.25     1631.30     78.59 o 
   3   6   0        0.84       19.22     77.33 o 
   4   6   0      315.11      314.04    116.87 o 
   5   6   0      329.99      502.95    185.69 o 
   6   6   0      100.45      104.99    325.58 o 
   1   7   0     5961.37     5999.58    150.76 o 
   2   7   0       34.57       42.45     74.43 o 
   3   7   0      655.57      725.59    102.12 o 
   4   7   0      452.61      378.80    128.05 o 
   5   7   0     1523.77     1623.95    234.29 o 
   0   8   0       39.26       26.24    175.59 o 
   1   8   0      138.33      153.33     99.22 o 
   2   8   0     4683.24     4761.97    201.77 o 
   3   8   0       57.39       55.92     93.40 o 
   4   8   0     7474.73     7301.54    399.93 o 
   5   8   0      421.79      290.68    200.73 o 
   1   9   0     2192.66     2199.02    167.58 o 
   2   9   0      685.15      717.66    133.62 o 
   3   9   0     2207.70     2152.19    236.05 o 
   4   9   0       97.39      105.39    180.06 o 
   0  10   0     7724.18     8168.93    495.04 o 
   1  10   0      240.92      210.02    125.86 o 
   2  10   0      321.73      254.65    133.56 o 
   3  10   0      323.10      356.01    184.92 o 
   4  10   0      403.28      238.54    203.24 o 
   1  11   0      761.19      932.48    193.32 o 
   2  11   0      416.92      456.40    155.00 o 
   3  11   0      406.90      363.41    200.60 o 
   0  12   0     5652.62     6590.26    528.92 o 
   1  12   0      238.53      314.52    193.51 o 
   2  12   0       51.04       63.99    165.73 o 
  -6   0   1     1953.82     1817.71    240.64 o 
  -5   0   1      364.61      260.78    144.46 o 
  -4   0   1      348.79      369.65    125.73 o 
  -3   0   1     1339.07     1522.28    354.97 o 
  -2   0   1     3668.65     3820.46    189.48 o 
  -1   0   1     2074.91     2179.94    114.53 o 
   1   0   1     4913.18     5343.52    139.83 o 
   2   0   1     1078.63     1174.13     87.97 o 
   3   0   1    20358.01    19561.60    333.94 o 
   4   0   1      885.76      949.11    213.10 o 
   5   0   1    12185.04    11833.60    568.08 o 
   6   0   1      115.23      333.60    202.39 o 
  -6   1   1      454.41      419.26    135.77 o 
  -5   1   1        2.65      -47.72    103.58 o 
  -4   1   1       10.87       25.60     92.95 o 
  -3   1   1        8.28       16.29     70.67 o 
  -2   1   1     3888.53     3812.14     91.87 o 
  -1   1   1    14542.96    15096.21    137.10 o 
   1   1   1     4662.40     4578.60     73.90 o 
   2   1   1     4600.73     4386.32     87.20 o 
   3   1   1      275.24      285.37     82.44 o 
   4   1   1      914.98      948.39    149.41 o 
   5   1   1        2.18      116.33    124.80 o 
   6   1   1     1891.29     2162.61    179.64 o 
  -6   2   1      979.32      966.01    144.88 o 
  -5   2   1     1553.83     1772.49    136.95 o 
  -4   2   1      481.12      497.81    100.10 o 
  -3   2   1     3269.36     3387.36    110.74 o 
  -2   2   1     6101.22     6200.25    115.13 o 
  -1   2   1    11379.28    11543.49    118.88 o 
   0   2   1      107.86      153.37     37.23 o 
   1   2   1    31775.02    31509.87    261.56 o 
   2   2   1     2738.80     2894.96     72.73 o 
   3   2   1      131.22      141.66     40.27 o 
   4   2   1       22.88      109.49    170.42 o 
   5   2   1       22.62       10.18    125.71 o 
   6   2   1       18.79       43.35    133.87 o 
  -6   3   1      504.13      509.19    134.96 o 
  -5   3   1     5394.66     5074.79    217.75 o 
  -4   3   1      287.61      338.55     78.45 o 
  -3   3   1    33315.52    32241.29    306.76 o 
  -2   3   1     3609.57     3551.14    150.94 o 
  -1   3   1     3871.59     3454.44    107.67 o 
   0   3   1      204.08      206.19     42.48 o 
   1   3   1     4288.10     4332.95     89.68 o 
   2   3   1    10388.71    10259.34    187.31 o 
   3   3   1      216.49      257.14     48.14 o 
   4   3   1      157.64       87.49    175.42 o 
   5   3   1      346.99      321.65    166.37 o 
   6   3   1     3259.19     3207.22    205.69 o 
  -6   4   1      878.12      832.26    214.78 o 
  -5   4   1      170.23       85.88    113.75 o 
  -4   4   1      665.23      705.62     91.03 o 
  -3   4   1     4828.51     4769.67    117.43 o 
  -2   4   1     5890.38     5976.02    106.82 o 
  -1   4   1     8234.32     8796.86    209.98 o 
   0   4   1       28.20       42.81     27.39 o 
   1   4   1     6381.39     6656.69    154.06 o 
   2   4   1     1767.98     1840.46     74.83 o 
   3   4   1     1368.28     1397.74     94.81 o 
   4   4   1      183.36      296.83    140.37 o 
   5   4   1     1165.15     1280.34    208.04 o 
   6   4   1       87.78      241.65    170.33 o 
  -6   5   1      626.42      802.33    225.89 o 
  -5   5   1      591.50      565.51    222.10 o 
  -4   5   1        0.19       -3.57    102.49 o 
  -3   5   1      778.14      835.84     71.44 o 
  -2   5   1     2687.22     2517.13     84.41 o 
  -1   5   1    18048.66    17989.74    216.61 o 
   0   5   1      474.22      462.08     35.68 o 
   1   5   1     7169.96     7167.24    140.06 o 
   2   5   1     6956.06     7122.73    127.46 o 
   3   5   1        0.38       46.84     66.39 o 
   4   5   1      531.57      523.94    113.73 o 
   5   5   1       46.29      299.81    179.77 o 
   6   5   1     1183.37     1338.52    249.33 o 
  -6   6   1     1549.64     1438.98    243.02 o 
  -5   6   1       28.75      103.24    172.75 o 
  -4   6   1      287.03      286.40    113.69 o 
  -3   6   1      566.68      549.88     90.44 o 
  -2   6   1     2361.40     2365.95    114.20 o 
  -1   6   1      491.05      484.14     69.32 o 
   0   6   1      768.23      763.58     44.10 o 
   1   6   1       45.85       57.07     59.29 o 
   2   6   1      229.78      218.47     58.66 o 
   3   6   1    10833.99    10883.13    269.93 o 
   4   6   1      812.92      864.91    131.83 o 
   5   6   1     5827.82     5798.16    337.46 o 
  -5   7   1      938.10      700.47    194.65 o 
  -4   7   1       11.09      -44.85    120.93 o 
  -3   7   1     2055.48     2145.73    129.24 o 
  -2   7   1     3845.21     3790.39    144.60 o 
  -1   7   1      294.22      349.80     74.16 o 
   0   7   1      320.54      372.53     99.56 o 
   1   7   1       19.64       27.93     63.90 o 
   2   7   1      946.42      982.62     95.16 o 
   3   7   1      361.65      465.86    116.79 o 
   4   7   1      542.95      486.10    135.54 o 
   5   7   1       71.32       61.36    189.84 o 
  -5   8   1     1085.61     1010.41    215.58 o 
  -4   8   1       72.44       67.29    129.91 o 
  -3   8   1     1481.50     1295.51    117.17 o 
  -2   8   1     1636.62     1656.44    115.66 o 
  -1   8   1     4579.57     4297.92    211.25 o 
   0   8   1        0.65       11.51    100.49 o 
   1   8   1    11803.06    12326.61    294.97 o 
   2   8   1     1173.62     1085.22    129.72 o 
   3   8   1     1161.50     1287.50    189.74 o 
   4   8   1       55.85       58.78    140.32 o 
   5   8   1      211.40      211.90    199.96 o 
  -5   9   1     1394.64     1389.33    372.47 o 
  -4   9   1      136.51      203.87    194.23 o 
  -3   9   1     6503.60     6444.73    259.26 o 
  -2   9   1      185.01      233.07    120.32 o 
  -1   9   1      175.67      247.31    112.05 o 
   0   9   1       70.55       46.61    139.81 o 
   1   9   1      117.38      197.45    114.46 o 
   2   9   1     4875.84     4847.87    222.40 o 
   3   9   1      146.28      232.31    169.61 o 
   4   9   1       97.97      103.47    184.02 o 
  -4  10   1      296.06      215.04    206.54 o 
  -3  10   1     1699.74     1567.83    176.02 o 
  -2  10   1     1677.78     1664.43    170.26 o 
  -1  10   1      788.51      775.61    145.06 o 
   0  10   1       29.28       59.34    150.57 o 
   1  10   1      257.46      362.60    135.45 o 
   2  10   1      673.26      758.98    148.99 o 
   3  10   1     2986.23     3196.92    277.42 o 
   4  10   1      190.76      406.43    204.51 o 
  -3  11   1      281.09      312.42    204.50 o 
  -2  11   1     2220.68     2193.12    203.42 o 
  -1  11   1     5862.84     6622.67    351.79 o 
   0  11   1       41.02       26.16    175.35 o 
   1  11   1     1948.23     1689.69    183.11 o 
   2  11   1     1849.87     1752.32    194.63 o 
   3  11   1       28.66      114.73    202.13 o 
  -2  12   1      966.66      750.15    238.07 o 
  -1  12   1        7.02       73.23    197.87 o 
   0  12   1      341.85      501.22    199.35 o 
   1  12   1      608.26      782.22    215.82 o 
   2  12   1        1.02       21.73    158.12 o 
  -6   0   2     2985.80     2907.68    262.73 o 
  -5   0   2     3119.35     2756.07    244.92 o 
  -4   0   2    13822.12    13560.14    339.21 o 
  -3   0   2     1973.44     2190.52    134.96 o 
  -2   0   2     5271.75     4976.40    210.50 o 
  -1   0   2     9953.37    10624.57    226.32 o 
   0   0   2      623.08      662.64     35.56 o 
   1   0   2     1522.71     1679.31     99.15 o 
   2   0   2     4794.05     4796.35    158.04 o 
   3   0   2     7953.37     8393.15    233.63 o 
   4   0   2      180.66      271.25    179.75 o 
   5   0   2        9.23      -66.48    220.11 o 
   6   0   2     2412.65     2327.82    267.78 o 
  -7   1   2       44.58       74.42    297.96 o 
  -6   1   2      552.00      623.32    136.79 o 
  -5   1   2       84.09      143.51     97.65 o 
  -4   1   2     7546.13     7690.12    294.66 o 
  -3   1   2      121.62      138.38     72.39 o 
  -2   1   2     5627.08     5591.42    198.88 o 
  -1   1   2     3743.06     3936.31     59.41 o 
   0   1   2      183.62      228.90     35.98 o 
   1   1   2     3566.86     3658.81     98.66 o 
   2   1   2      519.03      499.52     49.75 o 
   3   1   2     3519.54     3429.70    116.18 o 
   4   1   2     2731.58     2899.54    146.38 o 
   5   1   2      815.42     1043.95    191.78 o 
   6   1   2      469.33      589.40    147.19 o 
  -7   2   2      210.01      355.22    292.25 o 
  -6   2   2      864.00      927.07    139.61 o 
  -5   2   2     2134.76     2270.04    161.62 o 
  -4   2   2     3115.68     2820.00    146.71 o 
  -3   2   2      250.35      297.81     62.03 o 
  -2   2   2      495.10      476.26     55.00 o 
  -1   2   2    10348.20    10203.77    104.97 o 
   0   2   2     9367.73     9653.28    115.46 o 
   1   2   2      541.15      562.69     42.88 o 
   2   2   2      185.48      191.26     29.24 o 
   3   2   2      773.04      797.08     72.51 o 
   4   2   2     6398.35     6136.37    386.40 o 
   5   2   2      367.65      511.71    167.08 o 
   6   2   2     2294.77     2429.19    191.19 o 
  -6   3   2       27.64       98.52    121.99 o 
  -5   3   2       75.56      162.27    114.14 o 
  -4   3   2      340.44      298.05     91.92 o 
  -3   3   2     1030.40     1167.98     82.68 o 
  -2   3   2     7875.77     7961.23    138.51 o 
  -1   3   2       32.41       50.03     32.83 o 
   0   3   2    33327.24    32256.55    236.84 o 
   1   3   2     6213.75     6979.57    106.03 o 
   2   3   2    20002.04    19352.55    184.04 o 
   3   3   2     7033.70     6843.00    182.25 o 
   4   3   2      239.19      273.25    192.62 o 
   5   3   2      463.55      447.86    142.10 o 
   6   3   2      302.30      310.71    146.20 o 
  -6   4   2       62.97      121.97    196.29 o 
  -5   4   2     2152.38     2396.67    166.89 o 
  -4   4   2        2.25      -20.73     76.29 o 
  -3   4   2       87.99      160.39     66.70 o 
  -2   4   2        8.24       24.29     41.39 o 
  -1   4   2     3204.52     3156.36     98.57 o 
   0   4   2      460.56      379.27     58.89 o 
   1   4   2      295.39      322.61     55.13 o 
   2   4   2      854.77      853.16     64.93 o 
   3   4   2     1356.06     1461.16    100.05 o 
   4   4   2     3084.62     3164.85    321.32 o 
   5   4   2      755.68      873.71    193.54 o 
   6   4   2      306.29      380.14    176.11 o 
  -6   5   2      283.47      121.08    204.55 o 
  -5   5   2      152.76      155.41    162.22 o 
  -4   5   2     6170.53     6337.68    186.14 o 
  -3   5   2      213.03      258.96     60.03 o 
  -2   5   2     9255.06     9406.66    199.49 o 
  -1   5   2     2307.44     2333.64     94.96 o 
   0   5   2     1512.21     1468.14     64.28 o 
   1   5   2     1004.92     1086.21     92.18 o 
   2   5   2     4597.27     4485.57    121.67 o 
   3   5   2     1430.53     1405.21    151.22 o 
   4   5   2     4534.73     4695.89    314.93 o 
   5   5   2      711.26      643.21    202.16 o 
  -6   6   2     1664.66     2231.80    266.04 o 
  -5   6   2     1429.78     1221.95    198.37 o 
  -4   6   2     4969.63     5141.66    216.12 o 
  -3   6   2     1212.69     1244.35    107.71 o 
  -2   6   2     2938.05     3024.60    126.32 o 
  -1   6   2     5491.16     5536.73    143.16 o 
   0   6   2     1074.11     1094.64     82.43 o 
   1   6   2     1246.45     1275.53     84.15 o 
   2   6   2     1430.41     1405.08     81.21 o 
   3   6   2     3751.09     3580.16    175.11 o 
   4   6   2      149.57      262.72    157.82 o 
   5   6   2       29.82       54.88    187.81 o 
  -5   7   2        3.82       49.08    141.97 o 
  -4   7   2     2919.12     2883.01    185.74 o 
  -3   7   2        1.12       75.74     89.92 o 
  -2   7   2       31.03       74.84     79.37 o 
  -1   7   2      297.95      280.75     74.28 o 
   0   7   2     4117.71     4036.21    132.08 o 
   1   7   2     1457.61     1521.70    126.41 o 
   2   7   2     1473.03     1515.85    105.29 o 
   3   7   2     3805.89     3685.67    319.12 o 
   4   7   2      258.43      166.30    158.97 o 
   5   7   2      347.23      340.24    207.18 o 
  -5   8   2     1549.59     1364.32    187.81 o 
  -4   8   2     2562.26     2529.79    192.83 o 
  -3   8   2      244.99      260.62     99.74 o 
  -2   8   2      858.90     1003.44    105.31 o 
  -1   8   2     3828.78     4014.46    184.41 o 
   0   8   2     4089.30     4291.18    192.84 o 
   1   8   2      115.17      122.73    100.78 o 
   2   8   2      211.94      241.77    104.96 o 
   3   8   2      329.13      305.85    121.25 o 
   4   8   2     5039.64     4779.82    302.98 o 
   5   8   2      195.26      197.79    266.65 o 
  -5   9   2        9.69      103.28    203.59 o 
  -4   9   2      501.79      638.74    204.07 o 
  -3   9   2      208.89      194.85    127.76 o 
  -2   9   2      442.00      415.77    123.21 o 
  -1   9   2     1328.34     1277.76    142.09 o 
   0   9   2     7300.84     7727.97    314.98 o 
   1   9   2      506.74      455.01    123.12 o 
   2   9   2     2638.98     2608.72    180.91 o 
   3   9   2     1255.25     1204.67    209.54 o 
   4   9   2        6.25      216.55    293.09 o 
  -4  10   2      852.70      553.81    209.43 o 
  -3  10   2       16.71       59.23    141.74 o 
  -2  10   2      401.23      316.00    137.77 o 
  -1  10   2      777.11      945.05    181.99 o 
   0  10   2       44.04      110.89    153.97 o 
   1  10   2      268.61      318.02    134.82 o 
   2  10   2      781.97      873.99    153.44 o 
   3  10   2      672.08      467.61    193.05 o 
  -3  11   2       30.21      147.12    155.66 o 
  -2  11   2     2782.77     2870.06    220.29 o 
  -1  11   2       90.48      115.59    183.52 o 
   0  11   2      735.09      576.25    190.80 o 
   1  11   2       98.42      149.84    143.23 o 
   2  11   2     1579.40     1722.46    194.81 o 
   3  11   2      993.67      827.68    220.39 o 
  -2  12   2      360.02      307.24    169.79 o 
  -1  12   2     1943.68     2010.71    271.11 o 
   0  12   2      554.90      803.35    217.52 o 
   1  12   2      360.13      186.93    189.43 o 
  -7   0   3       60.08      -46.81    302.99 o 
  -6   0   3     1134.29      949.42    194.20 o 
  -5   0   3     3502.31     3371.40    223.56 o 
  -4   0   3     1111.99     1164.28    140.12 o 
  -3   0   3    14152.18    14208.17    285.37 o 
  -2   0   3      492.38      493.76    110.41 o 
  -1   0   3    27472.80    27824.93    270.29 o 
   0   0   3     8007.54     8453.04    108.19 o 
   1   0   3    11926.17    11463.60    201.19 o 
   2   0   3     6063.98     6174.80    199.55 o 
   3   0   3     1707.33     1671.88    137.36 o 
   4   0   3      169.87      122.83    113.46 o 
   5   0   3     1513.18     1303.35    282.75 o 
   6   0   3     1721.62     1932.94    402.72 o 
  -7   1   3       78.62      116.73    201.86 o 
  -6   1   3      111.96      117.44    123.91 o 
  -5   1   3     1202.83     1185.96    120.46 o 
  -4   1   3       84.03       79.00     88.63 o 
  -3   1   3     4447.61     4215.11    158.43 o 
  -2   1   3       58.50       84.92     41.36 o 
  -1   1   3      448.00      409.49     38.35 o 
   0   1   3     1304.81     1394.79     55.19 o 
   1   1   3    17729.90    17385.45    166.48 o 
   2   1   3      136.75      165.74     43.47 o 
   3   1   3      389.83      403.94     74.77 o 
   4   1   3       50.16       63.00     80.29 o 
   5   1   3      193.90      206.35    170.30 o 
   6   1   3      627.63      535.97    223.38 o 
  -7   2   3      868.01     1029.80    303.43 o 
  -6   2   3      808.84      834.12    137.86 o 
  -5   2   3      962.28      863.69    126.25 o 
  -4   2   3     1678.08     1616.25    125.02 o 
  -3   2   3     5883.75     5767.59    158.72 o 
  -2   2   3     9404.28     9489.01    133.18 o 
  -1   2   3     3066.88     2936.12     62.58 o 
   0   2   3     2019.35     1976.53     63.20 o 
   1   2   3     3738.16     3845.74     88.14 o 
   2   2   3     7544.13     7548.39    136.35 o 
   3   2   3     1959.59     1881.40     86.07 o 
   4   2   3     1657.03     1581.73    174.97 o 
   5   2   3      195.77      198.66    167.11 o 
   6   2   3      414.69      397.19    175.06 o 
  -6   3   3      605.42      629.74    137.45 o 
  -5   3   3      804.41      830.00    127.28 o 
  -4   3   3       32.67       66.45     86.27 o 
  -3   3   3     3565.45     3493.28    115.27 o 
  -2   3   3      111.79      129.07     49.72 o 
  -1   3   3       22.66       25.31     34.83 o 
   0   3   3     2359.19     2515.13     75.86 o 
   1   3   3       44.27       81.75     44.01 o 
   2   3   3     4178.64     3972.07     91.99 o 
   3   3   3     9061.53     9129.03    194.62 o 
   4   3   3      187.23      249.37    198.60 o 
   5   3   3    10443.95    10791.91    417.75 o 
   6   3   3      607.24      894.97    195.59 o 
  -6   4   3      760.10      573.26    196.41 o 
  -5   4   3       71.75        3.45    150.65 o 
  -4   4   3      904.27     1012.11     95.75 o 
  -3   4   3       49.83       93.40     62.94 o 
  -2   4   3     9682.61     9522.63    146.93 o 
  -1   4   3       91.12      104.96     54.07 o 
   0   4   3     4826.50     4790.85    104.41 o 
   1   4   3      225.83      197.34     50.31 o 
   2   4   3     5406.94     5306.28    172.97 o 
   3   4   3     1248.65     1163.44    117.69 o 
   4   4   3      535.64      316.99    222.16 o 
   5   4   3       88.33       94.62    239.68 o 
  -6   5   3      270.43      221.36    192.85 o 
  -5   5   3     2153.84     2161.96    221.53 o 
  -4   5   3       64.15       47.23     86.03 o 
  -3   5   3     6519.01     6480.36    174.42 o 
  -2   5   3      138.46      113.52     39.01 o 
  -1   5   3     2153.06     2138.92     96.93 o 
   0   5   3      351.07      404.34     73.27 o 
   1   5   3    16875.11    16938.81    224.59 o 
   2   5   3      195.75      257.48     63.37 o 
   3   5   3     2963.45     2892.31    188.68 o 
   4   5   3       26.47      120.73    219.49 o 
   5   5   3       35.41       80.98    188.83 o 
  -6   6   3      850.52      778.52    206.29 o 
  -5   6   3     2061.69     2290.38    190.16 o 
  -4   6   3     1346.70     1321.75    120.13 o 
  -3   6   3     4217.49     4368.36    158.34 o 
  -2   6   3      827.52      832.67     91.28 o 
  -1   6   3     9739.37     9931.87    189.56 o 
   0   6   3     1159.36     1127.31     87.34 o 
   1   6   3     3166.14     3225.75    122.32 o 
   2   6   3     3334.76     3363.41    171.74 o 
   3   6   3      608.31      552.43    138.36 o 
   4   6   3        2.69      -25.14    156.23 o 
   5   6   3     1188.36     1224.24    226.99 o 
  -6   7   3        4.24      219.14    286.92 o 
  -5   7   3       69.60       99.09    143.61 o 
  -4   7   3       45.42       96.77    101.55 o 
  -3   7   3     1019.46     1072.28    111.04 o 
  -2   7   3      381.96      392.79     87.32 o 
  -1   7   3       18.67       14.01     73.25 o 
   0   7   3      704.61      807.84     88.30 o 
   1   7   3     3915.39     3924.69    171.45 o 
   2   7   3      109.19      171.55     78.37 o 
   3   7   3      978.71     1052.61    135.48 o 
   4   7   3        1.36       51.54    172.20 o 
   5   7   3     1084.29     1098.97    234.00 o 
  -5   8   3     1323.64     1377.49    191.72 o 
  -4   8   3      529.99      446.91    136.97 o 
  -3   8   3     3700.83     3782.07    182.27 o 
  -2   8   3     2723.01     2707.44    149.08 o 
  -1   8   3     4741.10     4734.55    196.83 o 
   0   8   3     1055.80     1069.67    128.35 o 
   1   8   3     2009.31     2060.31    152.98 o 
   2   8   3     3995.64     3839.29    190.62 o 
   3   8   3      920.56      996.94    188.29 o 
   4   8   3      750.69      502.74    189.09 o 
   5   8   3       90.37      116.29    284.00 o 
  -5   9   3      163.68      109.39    170.59 o 
  -4   9   3        3.30      -50.80    135.90 o 
  -3   9   3     2029.21     1826.37    171.34 o 
  -2   9   3       94.83       62.98    118.60 o 
  -1   9   3       50.93      101.96    142.86 o 
   0   9   3      703.39      737.75    132.12 o 
   1   9   3      248.64      281.89    119.54 o 
   2   9   3     1043.87     1282.97    167.99 o 
   3   9   3     1555.74     1669.93    225.03 o 
   4   9   3      474.05      675.67    327.41 o 
  -4  10   3      260.68      279.37    197.85 o 
  -3  10   3      740.01      741.01    157.00 o 
  -2  10   3     3757.61     4068.14    247.69 o 
  -1  10   3     1429.56     1539.32    207.54 o 
   0  10   3     1967.50     1996.86    205.72 o 
   1  10   3     1318.72     1396.25    163.15 o 
   2  10   3     1253.80     1262.22    215.95 o 
   3  10   3       79.63       37.62    191.34 o 
  -3  11   3     2408.32     2347.49    217.36 o 
  -2  11   3        6.47       72.75    146.29 o 
  -1  11   3      658.17      646.21    202.61 o 
   0  11   3      347.41      416.47    183.30 o 
   1  11   3     6642.49     6815.65    295.12 o 
   2  11   3      138.56      279.44    202.81 o 
   3  11   3     1196.14     1138.66    334.14 o 
  -2  12   3      255.78      336.11    285.31 o 
  -1  12   3      928.69      800.97    224.11 o 
   0  12   3       20.00       17.46    192.55 o 
   1  12   3      106.59      189.62    188.75 o 
  -7   0   4        3.17      -61.93    313.79 o 
  -6   0   4      455.45      569.68    179.06 o 
  -5   0   4     2333.11     2359.49    199.30 o 
  -4   0   4      523.26      564.42    119.10 o 
  -3   0   4     1236.79     1303.26    115.77 o 
  -2   0   4     5664.02     5637.85    157.07 o 
  -1   0   4    29355.54    30448.71    669.43 o 
   0   0   4    10048.52     9542.42    130.05 o 
   1   0   4     2875.65     3110.40    128.34 o 
   2   0   4    30158.61    30173.52    410.97 o 
   3   0   4     2347.43     2242.64    161.04 o 
   4   0   4     2499.20     2793.38    197.14 o 
   5   0   4      164.56      133.62    267.74 o 
   6   0   4      998.27     1068.37    324.05 o 
  -7   1   4        9.87      -43.45    166.50 o 
  -6   1   4     2253.57     2270.23    166.22 o 
  -5   1   4     2161.85     2220.04    151.34 o 
  -4   1   4      517.41      451.26     95.15 o 
  -3   1   4       52.50       75.46     50.55 o 
  -2   1   4       75.62      102.00     44.60 o 
  -1   1   4     2165.64     2145.64     75.63 o 
   0   1   4    11196.87    11371.23    117.35 o 
   1   1   4      357.12      390.61     58.00 o 
   2   1   4     1480.07     1435.00     62.57 o 
   3   1   4      245.48      227.57     75.79 o 
   4   1   4     4233.66     4496.45    165.46 o 
   5   1   4        2.12       10.06    166.85 o 
   6   1   4     1627.07     1720.06    270.13 o 
  -7   2   4        5.73      -68.90    286.70 o 
  -6   2   4      598.77      601.36    129.82 o 
  -5   2   4     2447.18     2323.93    158.33 o 
  -4   2   4      791.40      834.43    101.87 o 
  -3   2   4       93.16      100.90     39.50 o 
  -2   2   4    11990.80    11695.68    140.41 o 
  -1   2   4     4001.44     3719.09     72.63 o 
   0   2   4     1056.10     1034.58     59.25 o 
   1   2   4      545.22      620.32     63.45 o 
   2   2   4     6463.47     6678.08    136.82 o 
   3   2   4     4155.81     4283.14    167.17 o 
   4   2   4     1042.60     1069.80    108.04 o 
   5   2   4      582.34      704.68    199.43 o 
   6   2   4      112.13       40.46    223.31 o 
  -7   3   4       43.52      -92.92    308.59 o 
  -6   3   4     1771.45     1759.63    191.30 o 
  -5   3   4     1263.15     1376.32    140.06 o 
  -4   3   4    10968.60    11069.34    251.58 o 
  -3   3   4      797.81      873.11     79.16 o 
  -2   3   4    17457.36    16901.02    244.30 o 
  -1   3   4      149.04      160.18     40.18 o 
   0   3   4      446.78      474.11     53.86 o 
   1   3   4     1409.06     1397.21     65.71 o 
   2   3   4     1744.71     1750.96     76.57 o 
   3   3   4      784.54      907.74    108.65 o 
   4   3   4       12.84       -3.87    205.09 o 
   5   3   4      223.14      276.06    197.07 o 
  -6   4   4      343.81      385.58    186.22 o 
  -5   4   4     1035.00     1071.53    172.63 o 
  -4   4   4      659.92      623.48     99.85 o 
  -3   4   4       47.77       85.62     64.33 o 
  -2   4   4     1978.11     2030.32     85.12 o 
  -1   4   4     4559.79     4541.93    108.35 o 
   0   4   4      589.36      703.58     62.47 o 
   1   4   4     1730.50     1759.79     77.22 o 
   2   4   4      350.70      374.78     57.48 o 
   3   4   4     3604.55     3751.92    149.59 o 
   4   4   4       19.35      -59.13    225.92 o 
   5   4   4       50.82       -8.02    193.37 o 
  -6   5   4     4103.79     4451.46    311.54 o 
  -5   5   4      897.82      612.49    165.09 o 
  -4   5   4      250.74      331.19    109.23 o 
  -3   5   4       12.10       34.26     85.20 o 
  -2   5   4     1774.80     1706.36     77.66 o 
  -1   5   4     3365.39     3529.60    117.57 o 
   0   5   4     7196.96     6922.08    140.13 o 
   1   5   4       32.61       42.19     58.32 o 
   2   5   4     1466.49     1407.20     87.69 o 
   3   5   4      799.58      696.44    127.98 o 
   4   5   4     5400.69     5832.37    454.78 o 
   5   5   4       14.85      -53.82    285.39 o 
  -6   6   4      239.69      125.15    269.62 o 
  -5   6   4     1813.58     1598.20    207.88 o 
  -4   6   4      205.65      219.69     97.49 o 
  -3   6   4      911.29      927.50    104.45 o 
  -2   6   4     1005.81     1042.43    108.06 o 
  -1   6   4    11311.73    11157.96    205.87 o 
   0   6   4     5307.65     5394.79    153.14 o 
   1   6   4      133.58      141.29     73.71 o 
   2   6   4     9293.88     9134.12    190.97 o 
   3   6   4     1645.24     1476.74    170.82 o 
   4   6   4     1040.89     1141.30    292.02 o 
   5   6   4        2.76       27.64    202.80 o 
  -5   7   4     2398.27     2385.08    204.19 o 
  -4   7   4     2567.30     2357.94    153.99 o 
  -3   7   4       40.86       61.78     94.10 o 
  -2   7   4     2240.59     2161.84    123.46 o 
  -1   7   4       46.90       68.12     78.39 o 
   0   7   4     3526.53     3310.72    147.65 o 
   1   7   4       69.43      113.15     79.58 o 
   2   7   4      436.14      606.56    110.17 o 
   3   7   4       22.01       95.26    138.38 o 
   4   7   4      873.93      963.53    210.38 o 
   5   7   4        6.85      127.48    277.23 o 
  -5   8   4     1683.91     1596.28    239.82 o 
  -4   8   4      770.52      697.14    131.61 o 
  -3   8   4       24.90       20.31     98.29 o 
  -2   8   4     5683.48     5653.91    186.32 o 
  -1   8   4     2137.71     2374.41    181.40 o 
   0   8   4     2370.58     2466.71    162.61 o 
   1   8   4      524.56      552.40     95.67 o 
   2   8   4     3648.38     3683.66    422.97 o 
   3   8   4     1864.97     2024.12    223.74 o 
   4   8   4     1281.69      777.46    325.48 o 
   5   8   4      330.43      370.36    295.86 o 
  -5   9   4      230.27      174.77    201.67 o 
  -4   9   4     3596.39     3379.60    191.85 o 
  -3   9   4      356.04      342.77    133.34 o 
  -2   9   4     2601.31     2760.49    186.48 o 
  -1   9   4      702.85      851.12    167.22 o 
   0   9   4      532.88      576.30    129.62 o 
   1   9   4      206.22      223.49    101.28 o 
   2   9   4     1358.95     1104.38    198.37 o 
   3   9   4      137.77      359.48    186.18 o 
   4   9   4      142.89      208.01    275.71 o 
  -4  10   4      161.05      107.62    304.59 o 
  -3  10   4       19.33       40.27    140.86 o 
  -2  10   4        4.00       11.84    132.02 o 
  -1  10   4     1736.95     1670.32    225.46 o 
   0  10   4     1919.35     1958.92    221.48 o 
   1  10   4      707.18      662.04    148.48 o 
   2  10   4      461.16      339.60    187.26 o 
   3  10   4     1922.92     1924.57    250.95 o 
  -3  11   4        0.27        8.68    199.03 o 
  -2  11   4      366.37      468.50    200.40 o 
  -1  11   4      670.85      950.00    218.14 o 
   0  11   4     2673.61     2674.64    261.11 o 
   1  11   4        2.94       47.97    151.77 o 
   2  11   4      247.56      306.44    201.81 o 
   3  11   4      405.55      195.79    286.55 o 
  -2  12   4        0.54      163.32    285.53 o 
  -1  12   4     2939.92     3094.72    323.93 o 
   0  12   4      659.66      652.11    224.34 o 
   1  12   4       54.92       10.29    201.28 o 
  -7   0   5     5967.93     5594.06    520.78 o 
  -6   0   5        8.21       55.84    168.28 o 
  -5   0   5     3946.55     3937.96    235.19 o 
  -4   0   5      694.98      774.05    123.53 o 
  -3   0   5     1405.67     1451.83     92.12 o 
  -2   0   5       19.11      -19.96     71.05 o 
  -1   0   5      704.62      803.34     96.89 o 
   0   0   5      138.70      141.88     49.12 o 
   1   0   5      779.54      726.03     91.83 o 
   2   0   5     5945.77     5665.60    226.10 o 
   3   0   5     6907.03     6775.86    256.70 o 
   4   0   5     2454.48     2482.33    203.21 o 
   5   0   5     3385.71     3605.93    403.00 o 
  -7   1   5        1.57     -190.75    201.47 o 
  -6   1   5      848.48      998.69    139.77 o 
  -5   1   5      452.90      477.48    101.24 o 
  -4   1   5     1074.72     1229.13    113.05 o 
  -3   1   5     3316.07     3135.72    101.04 o 
  -2   1   5     5157.77     5110.44    103.48 o 
  -1   1   5     7101.21     7079.52    134.97 o 
   0   1   5      644.80      566.03     42.76 o 
   1   1   5     1135.79     1226.63     74.11 o 
   2   1   5     1156.67     1179.67     66.41 o 
   3   1   5      268.58      278.91     83.31 o 
   4   1   5      167.42      204.33     89.76 o 
   5   1   5     2236.78     2434.04    257.09 o 
  -6   2   5       88.51       63.42    117.91 o 
  -5   2   5      968.41      927.45    125.48 o 
  -4   2   5      158.44      198.72     85.04 o 
  -3   2   5     9705.99     9042.33    287.07 o 
  -2   2   5     2969.08     2865.16     83.10 o 
  -1   2   5       23.65       72.44     54.02 o 
   0   2   5     5641.46     5572.63    126.07 o 
   1   2   5     9090.73     9093.79    159.78 o 
   2   2   5     1520.72     1483.47     85.59 o 
   3   2   5     1830.04     1929.92    117.49 o 
   4   2   5      494.89      520.17    103.65 o 
   5   2   5      602.70      822.63    208.45 o 
  -6   3   5     1800.17     1673.34    185.90 o 
  -5   3   5     1657.91     1557.02    145.05 o 
  -4   3   5     4088.17     4003.17    165.06 o 
  -3   3   5     1230.01     1191.97     94.15 o 
  -2   3   5     1664.43     1776.08     67.25 o 
  -1   3   5    18750.04    18559.70    211.28 o 
   0   3   5      384.23      319.04     55.01 o 
   1   3   5    22558.72    22480.69    218.49 o 
   2   3   5       87.31       40.19     66.95 o 
   3   3   5     1579.45     1893.73    135.60 o 
   4   3   5       88.51      155.11    121.00 o 
   5   3   5     2503.07     2780.08    418.84 o 
  -6   4   5      154.07       86.82    260.92 o 
  -5   4   5       43.92       35.89    143.23 o 
  -4   4   5     1044.51     1022.92    127.02 o 
  -3   4   5     4054.49     4090.07    131.94 o 
  -2   4   5     3556.01     3423.79     88.15 o 
  -1   4   5       44.99       56.41     66.80 o 
   0   4   5      986.04     1001.82     68.02 o 
   1   4   5     4343.41     4320.65    113.85 o 
   2   4   5      944.92      968.46     88.49 o 
   3   4   5      171.98      171.18    101.15 o 
   4   4   5      828.56      826.95    276.00 o 
   5   4   5       40.22      148.75    196.66 o 
  -6   5   5      744.87      987.27    318.95 o 
  -5   5   5     1484.35     1250.90    185.80 o 
  -4   5   5      989.35     1168.22    133.31 o 
  -3   5   5     7118.67     7285.22    216.92 o 
  -2   5   5     3011.76     2987.70    135.53 o 
  -1   5   5    10250.75     9798.84    191.55 o 
   0   5   5      450.60      547.07     62.31 o 
   1   5   5        8.16       20.37     61.38 o 
   2   5   5     1258.80     1318.11    101.84 o 
   3   5   5     1252.10     1751.15    284.24 o 
   4   5   5      825.24     1103.05    279.91 o 
   5   5   5     2117.43     2185.28    271.14 o 
  -5   6   5     2046.53     2528.61    356.93 o 
  -4   6   5      123.91      190.04    101.89 o 
  -3   6   5     1749.18     1792.97    122.59 o 
  -2   6   5        5.47       30.74     76.55 o 
  -1   6   5      196.37      203.32     92.92 o 
   0   6   5      456.65      503.26     78.11 o 
   1   6   5      113.17       66.49     76.16 o 
   2   6   5     4679.53     4566.28    184.37 o 
   3   6   5     2667.76     2429.51    333.89 o 
   4   6   5     1529.78     1756.49    347.42 o 
   5   6   5     1793.41     1732.37    266.26 o 
  -5   7   5       60.60      246.31    253.08 o 
  -4   7   5      413.44      416.62    134.60 o 
  -3   7   5       96.30       96.34     92.60 o 
  -2   7   5     2852.53     2825.72    137.56 o 
  -1   7   5        7.21        1.00    101.21 o 
   0   7   5     1234.76     1202.71    108.27 o 
   1   7   5     3301.65     3383.12    148.58 o 
   2   7   5      169.85      238.06    106.28 o 
   3   7   5      255.04      224.53    242.92 o 
   4   7   5       57.70       -3.25    284.81 o 
   5   7   5     1238.48      981.85    347.09 o 
  -5   8   5     1268.03     1322.12    233.42 o 
  -4   8   5       67.69       67.24    140.64 o 
  -3   8   5     5091.50     5084.23    196.93 o 
  -2   8   5     1097.64     1126.47    114.82 o 
  -1   8   5       34.12       48.57    106.50 o 
   0   8   5     2877.38     2871.79    175.35 o 
   1   8   5     5222.58     5216.85    181.12 o 
   2   8   5      282.15      360.01    162.11 o 
   3   8   5     1240.16     1053.65    200.67 o 
   4   8   5      208.15      215.78    320.81 o 
  -5   9   5      256.63      289.30    264.24 o 
  -4   9   5     2411.25     2527.94    207.35 o 
  -3   9   5      201.04      289.33    136.07 o 
  -2   9   5      480.52      409.89    123.74 o 
  -1   9   5     1315.68     1393.60    208.81 o 
   0   9   5        5.92      -24.29    121.06 o 
   1   9   5     6142.57     5984.95    207.19 o 
   2   9   5       90.47      167.26    164.00 o 
   3   9   5       61.31      132.07    181.50 o 
  -4  10   5      857.14      991.31    231.92 o 
  -3  10   5      687.16      610.30    206.62 o 
  -2  10   5      680.23      721.41    194.63 o 
  -1  10   5        6.05       -8.02    166.87 o 
   0  10   5      140.31      227.50    167.60 o 
   1  10   5      568.37      592.60    153.21 o 
   2  10   5      510.52      447.76    202.33 o 
   3  10   5      163.92      322.08    316.61 o 
  -3  11   5     4252.26     4141.51    442.17 o 
  -2  11   5     1011.24     1026.87    229.68 o 
  -1  11   5     2408.94     2391.67    262.36 o 
   0  11   5      499.82      660.72    203.96 o 
   1  11   5      122.10      182.99    152.85 o 
   2  11   5      396.74      320.87    202.31 o 
  -1  12   5       25.29      115.66    278.19 o 
   0  12   5      326.67      428.97    289.23 o 
  -6   0   6      193.17       23.88    229.92 o 
  -5   0   6      226.60      177.57    131.06 o 
  -4   0   6    12004.96    12522.95    320.28 o 
  -3   0   6      284.92      248.31     70.76 o 
  -2   0   6    37806.50    37058.23    459.42 o 
  -1   0   6     1062.54     1012.13    110.30 o 
   0   0   6       17.34       28.40     50.30 o 
   1   0   6     1405.60     1416.64    112.18 o 
   2   0   6     3315.09     3351.42    179.10 o 
   3   0   6      205.27      222.24    122.92 o 
   4   0   6       53.19       58.53    143.13 o 
   5   0   6      882.20     1161.94    325.43 o 
  -7   1   6      103.75       29.62    270.66 o 
  -6   1   6      560.60      581.11    148.61 o 
  -5   1   6     3966.61     4079.90    166.80 o 
  -4   1   6       80.52       74.34     88.72 o 
  -3   1   6      405.02      364.64     56.39 o 
  -2   1   6        9.33       27.22     38.11 o 
  -1   1   6     3245.79     3362.90    110.32 o 
   0   1   6     5308.81     5183.42     90.24 o 
   1   1   6      470.37      469.06     64.52 o 
   2   1   6     4802.31     4672.86    143.71 o 
   3   1   6     4971.86     4858.38    167.05 o 
   4   1   6       27.38       36.04     98.32 o 
   5   1   6        2.31      -27.24    143.35 o 
  -6   2   6     4996.95     4980.53    248.07 o 
  -5   2   6      507.61      562.11    115.54 o 
  -4   2   6      407.07      390.01     89.64 o 
  -3   2   6      529.81      486.45     62.51 o 
  -2   2   6       72.80      109.18     41.13 o 
  -1   2   6      785.89      843.28     75.99 o 
   0   2   6     8324.65     8175.96    216.69 o 
   1   2   6      826.72      825.94     76.28 o 
   2   2   6     3671.80     3550.25    109.01 o 
   3   2   6     2913.34     2989.98    142.24 o 
   4   2   6     2103.00     1989.33    143.76 o 
   5   2   6      384.89      388.61    207.61 o 
  -6   3   6       47.28      166.83    183.07 o 
  -5   3   6      712.44      852.95    161.18 o 
  -4   3   6      202.30      160.48     85.93 o 
  -3   3   6       14.62       13.45     72.22 o 
  -2   3   6     3942.04     3884.25     99.01 o 
  -1   3   6    16189.79    15703.09    257.71 o 
   0   3   6    10523.13    10243.80    185.51 o 
   1   3   6      165.84      177.78     67.91 o 
   2   3   6      582.88      605.77     83.61 o 
   3   3   6      832.87      857.76    106.21 o 
   4   3   6     7455.78     7451.82    275.63 o 
   5   3   6      201.59      106.51    198.64 o 
  -6   4   6     1376.03     1223.14    320.92 o 
  -5   4   6      449.30      413.77    231.79 o 
  -4   4   6      179.03      322.75    203.27 o 
  -3   4   6        4.95       79.19     71.58 o 
  -2   4   6     3533.80     3425.93     94.20 o 
  -1   4   6      506.11      486.42     73.07 o 
   0   4   6     3193.81     3062.43    105.20 o 
   1   4   6      327.62      257.17     62.90 o 
   2   4   6     1390.49     1456.59    103.17 o 
   3   4   6     1996.41     2125.71    157.65 o 
   4   4   6     1198.31      922.16    192.08 o 
   5   4   6       20.45       87.98    205.43 o 
  -6   5   6     1278.91     1480.98    345.17 o 
  -5   5   6     3395.96     4006.95    401.18 o 
  -4   5   6      357.75      343.90    203.18 o 
  -3   5   6      609.91      615.30    140.82 o 
  -2   5   6       78.01      130.29     79.42 o 
  -1   5   6     1750.81     1598.23    113.14 o 
   0   5   6     7746.36     7807.34    164.55 o 
   1   5   6       64.46       78.61     67.20 o 
   2   5   6     7662.93     7533.82    197.89 o 
   3   5   6     2636.37     2624.43    227.75 o 
   4   5   6      494.85      497.70    277.88 o 
   5   5   6      152.72      157.20    208.02 o 
  -5   6   6       87.19      139.92    178.62 o 
  -4   6   6     5821.97     6180.99    315.08 o 
  -3   6   6       35.74      122.90    136.90 o 
  -2   6   6    15774.67    15866.84    329.87 o 
  -1   6   6      594.64      525.09     87.79 o 
   0   6   6      101.35       96.79     65.36 o 
   1   6   6      206.95      222.49     72.39 o 
   2   6   6     2142.10     2162.51    153.69 o 
   3   6   6       95.07       29.85    230.41 o 
   4   6   6       61.76       63.53    282.36 o 
   5   6   6      420.86      484.22    315.32 o 
  -5   7   6     1693.24     1490.19    327.38 o 
  -4   7   6        6.31       70.01    138.82 o 
  -3   7   6       95.71      176.65    120.79 o 
  -2   7   6       17.76       54.26    109.98 o 
  -1   7   6     2596.09     2613.37    164.22 o 
   0   7   6       16.37       55.49     79.31 o 
   1   7   6      165.29      137.35     87.90 o 
   2   7   6      411.56      456.03    118.51 o 
   3   7   6     3917.95     3640.48    407.31 o 
   4   7   6     1338.24     1149.07    327.61 o 
  -5   8   6      155.07       27.88    282.27 o 
  -4   8   6      746.68      815.19    166.09 o 
  -3   8   6       59.47        3.29    130.48 o 
  -2   8   6       71.16       62.23    118.20 o 
  -1   8   6      135.77      244.78    113.20 o 
   0   8   6     4334.94     4298.17    178.36 o 
   1   8   6      633.15      499.82    105.30 o 
   2   8   6     2579.73     2503.17    233.44 o 
   3   8   6     2210.55     2371.34    393.68 o 
   4   8   6     1575.35     1377.89    373.10 o 
  -4   9   6      162.49      196.96    147.14 o 
  -3   9   6        3.06       29.51    145.90 o 
  -2   9   6     1412.17     1477.36    206.63 o 
  -1   9   6     5681.14     5410.33    305.28 o 
   0   9   6      781.12      696.93    122.59 o 
   1   9   6      380.55      360.01    109.09 o 
   2   9   6       42.56        8.44    175.81 o 
   3   9   6      243.49       35.23    282.75 o 
  -4  10   6     1203.42     1269.92    364.26 o 
  -3  10   6       38.01       25.21    201.36 o 
  -2  10   6     4310.33     4461.10    573.99 o 
  -1  10   6      460.54      531.86    196.02 o 
   0  10   6      227.44      365.14    139.09 o 
   1  10   6      672.28      493.02    190.75 o 
   2  10   6      264.40      205.52    182.08 o 
  -2  11   6      187.71      266.77    212.08 o 
  -1  11   6      508.71      729.78    217.79 o 
   0  11   6     1917.94     2046.41    201.49 o 
   1  11   6       22.19       24.52    205.14 o 
   2  11   6     4402.85     3764.70    442.72 o 
   0  12   6      459.93      264.57    256.51 o 
  -6   0   7      271.16      295.08    250.19 o 
  -5   0   7     2949.54     3109.03    327.14 o 
  -4   0   7     4006.66     4628.80    333.33 o 
  -3   0   7      432.19      389.40     76.96 o 
  -2   0   7      159.10      132.83     47.59 o 
  -1   0   7     4233.56     4308.91    194.26 o 
   0   0   7       97.53       86.86     57.07 o 
   1   0   7    32922.37    32536.39    895.68 o 
   2   0   7       67.22       52.08    105.06 o 
   3   0   7     1533.80     1822.25    181.22 o 
   4   0   7     1177.11     1340.70    212.74 o 
   5   0   7      132.24      197.71    281.44 o 
  -6   1   7       30.79       67.56    170.51 o 
  -5   1   7       85.75      137.57    140.74 o 
  -4   1   7     2621.05     2617.40    148.99 o 
  -3   1   7     3472.11     3430.58    123.76 o 
  -2   1   7     1593.22     1631.79     96.20 o 
  -1   1   7       17.77       76.39     67.21 o 
   0   1   7     7716.31     7597.66    112.58 o 
   1   1   7      384.37      333.15     66.36 o 
   2   1   7      191.41      216.16     80.30 o 
   3   1   7      185.82      194.82     91.12 o 
   4   1   7     1043.42      995.01    126.74 o 
   5   1   7      969.12      934.44    178.16 o 
  -6   2   7        1.51        4.83    173.30 o 
  -5   2   7       36.68      115.55    143.09 o 
  -4   2   7      207.18      245.85    120.80 o 
  -3   2   7    13557.67    12934.10    311.71 o 
  -2   2   7        7.70       39.87     64.55 o 
  -1   2   7     8809.85     8842.51    190.97 o 
   0   2   7     1551.27     1534.89     63.28 o 
   1   2   7      484.56      506.91     71.78 o 
   2   2   7      568.37      587.78     88.26 o 
   3   2   7      171.55      160.21     91.04 o 
   4   2   7       13.86       68.82    109.95 o 
   5   2   7     2654.49     2867.83    288.65 o 
  -6   3   7      230.57      228.59    285.71 o 
  -5   3   7     5157.95     5358.10    277.86 o 
  -4   3   7     2329.10     2234.01    179.00 o 
  -3   3   7      357.65      343.96    112.20 o 
  -2   3   7       54.88       64.06     67.52 o 
  -1   3   7      211.79      304.05     71.19 o 
   0   3   7     3214.28     3186.83    123.16 o 
   1   3   7      337.37      346.36     79.16 o 
   2   3   7     5804.27     5557.57    144.83 o 
   3   3   7     2384.73     2303.16    141.46 o 
   4   3   7     4493.64     3981.57    230.64 o 
   5   3   7      596.12      448.68    200.16 o 
  -6   4   7        3.11      -70.53    267.81 o 
  -5   4   7      263.76      571.85    255.71 o 
  -4   4   7      660.00      547.50    213.81 o 
  -3   4   7     5679.68     5437.70    228.16 o 
  -2   4   7       82.85      159.85     73.47 o 
  -1   4   7     1657.02     1572.59    138.46 o 
   0   4   7     1529.40     1445.74    102.06 o 
   1   4   7     4859.15     4685.24    155.69 o 
   2   4   7       25.43       70.16     82.57 o 
   3   4   7      221.12      252.32     99.51 o 
   4   4   7       46.85       33.03    141.73 o 
   5   4   7     1668.95     1655.52    569.51 o 
  -5   5   7     1053.52     1157.12    302.69 o 
  -4   5   7     1344.74     1180.75    253.68 o 
  -3   5   7     3689.08     3839.08    330.70 o 
  -2   5   7     2418.71     2519.36    191.92 o 
  -1   5   7      495.40      576.45     88.26 o 
   0   5   7     8171.60     8421.72    162.91 o 
   1   5   7     1006.97      994.30     87.37 o 
   2   5   7        3.69      -17.62     87.69 o 
   3   5   7      707.38      772.51    136.26 o 
   4   5   7     1085.16      965.08    280.38 o 
   5   5   7     2307.08     2676.21    405.04 o 
  -5   6   7     1618.42     1659.10    339.36 o 
  -4   6   7     2027.53     1927.64    305.64 o 
  -3   6   7       21.63       72.76    142.80 o 
  -2   6   7       44.97       87.68    129.98 o 
  -1   6   7     1139.43     1077.15     95.51 o 
   0   6   7        1.55       45.97     69.35 o 
   1   6   7    15308.53    15189.88    245.22 o 
   2   6   7       38.87       14.11     92.31 o 
   3   6   7      746.42      598.05    272.58 o 
   4   6   7      750.31     1436.02    361.39 o 
  -5   7   7      578.39      598.51    202.78 o 
  -4   7   7     2484.97     2559.60    253.71 o 
  -3   7   7      811.07      777.68    144.43 o 
  -2   7   7      124.55      197.79    118.04 o 
  -1   7   7      581.16      669.85    109.76 o 
   0   7   7     2343.31     2320.66    125.85 o 
   1   7   7       10.24      -28.17     89.93 o 
   2   7   7      587.92      685.19    127.19 o 
   3   7   7       22.43      -89.62    263.83 o 
   4   7   7      515.88      628.75    311.68 o 
  -5   8   7        2.72       68.80    284.47 o 
  -4   8   7       97.71       77.52    155.08 o 
  -3   8   7     8596.23     8594.18    308.52 o 
  -2   8   7      282.57      354.41    136.84 o 
  -1   8   7     6023.54     6206.58    213.08 o 
   0   8   7      201.85      194.48     92.01 o 
   1   8   7       14.25       27.82    123.80 o 
   2   8   7      351.58      384.66    167.03 o 
   3   8   7      568.85      439.88    309.55 o 
  -4   9   7      622.45      685.77    179.20 o 
  -3   9   7       21.60       40.25    146.17 o 
  -2   9   7       41.77       58.73    176.17 o 
  -1   9   7      282.06      261.55    138.23 o 
   0   9   7     1581.76     1487.94    143.24 o 
   1   9   7        4.77      116.97    134.57 o 
   2   9   7     2090.53     2193.69    343.29 o 
   3   9   7     1040.63     1097.43    367.69 o 
  -3  10   7      603.12      607.99    210.44 o 
  -2  10   7       49.63      187.03    195.24 o 
  -1  10   7       14.78       86.84    151.26 o 
   0  10   7      792.87      971.59    165.22 o 
   1  10   7     5233.30     5366.29    483.19 o 
   2  10   7      175.49      135.31    189.27 o 
  -2  11   7      890.92      704.02    307.64 o 
  -1  11   7       96.93      170.80    163.90 o 
   0  11   7     3355.91     3372.28    236.45 o 
   1  11   7      304.59      431.04    288.16 o 
  -6   0   8     2669.18     3214.06    380.92 o 
  -5   0   8      547.83      603.72    228.75 o 
  -4   0   8      205.90      102.45    175.37 o 
  -3   0   8       65.59       42.01    100.67 o 
  -2   0   8     3995.15     4186.03    614.36 o 
  -1   0   8     6583.25     6549.03    244.93 o 
   0   0   8     3628.05     3659.87    277.53 o 
   1   0   8     5783.35     5884.45    209.87 o 
   2   0   8        5.61      -11.91    112.71 o 
   3   0   8      713.84      612.31    149.21 o 
   4   0   8     4741.08     4555.69    290.89 o 
   5   0   8        0.19      -91.13    290.38 o 
  -6   1   8     3169.07     3075.94    303.12 o 
  -5   1   8      185.87      182.32    153.70 o 
  -4   1   8      653.30      613.89    108.95 o 
  -3   1   8       49.18       95.31     75.14 o 
  -2   1   8      948.53      955.82     93.93 o 
  -1   1   8     1383.53     1470.43    102.18 o 
   0   1   8     1547.53     1577.64     95.43 o 
   1   1   8      742.06      811.19     80.76 o 
   2   1   8     1200.00     1189.08    103.23 o 
   3   1   8     4244.60     4400.22    178.49 o 
   4   1   8       33.26       90.65    118.32 o 
   5   1   8     1119.23     1029.60    191.28 o 
  -6   2   8       97.67      158.37    179.06 o 
  -5   2   8     1801.69     1967.05    206.06 o 
  -4   2   8      189.90      194.84    102.87 o 
  -3   2   8     3656.40     3604.40    134.26 o 
  -2   2   8      735.20      737.47     87.06 o 
  -1   2   8     1507.02     1499.69    103.98 o 
   0   2   8     3412.66     3484.58    127.93 o 
   1   2   8      206.01      231.25     92.23 o 
   2   2   8     8257.16     8180.14    203.01 o 
   3   2   8      247.95      256.30    100.49 o 
   4   2   8      585.64      623.00    129.58 o 
   5   2   8       16.92       50.20    160.91 o 
  -6   3   8       64.06      128.09    274.12 o 
  -5   3   8      613.60      492.23    242.18 o 
  -4   3   8     8187.68     8250.07    251.52 o 
  -3   3   8      560.24      615.84    110.20 o 
  -2   3   8    11951.46    11703.98    296.61 o 
  -1   3   8     1409.42     1435.38    102.45 o 
   0   3   8     1718.04     1837.26    110.46 o 
   1   3   8     3568.53     3448.48    139.46 o 
   2   3   8       16.67        4.52     85.51 o 
   3   3   8       52.64       62.73    100.42 o 
   4   3   8        7.53      -17.25    143.15 o 
   5   3   8       37.21       69.88    215.48 o 
  -5   4   8     1464.71     1609.62    309.61 o 
  -4   4   8        4.09       33.66    211.44 o 
  -3   4   8      602.15      738.06    112.61 o 
  -2   4   8     1423.47     1314.66     97.98 o 
  -1   4   8     1201.88     1282.67    121.01 o 
   0   4   8      937.09      868.27     97.24 o 
   1   4   8       15.75       11.42     81.37 o 
   2   4   8     1990.32     2132.79    160.60 o 
   3   4   8      584.47      600.64    113.65 o 
   4   4   8        8.12       24.28    146.36 o 
   5   4   8        1.63      110.48    294.40 o 
  -5   5   8       70.82      -51.26    255.16 o 
  -4   5   8     2316.09     2736.67    340.95 o 
  -3   5   8      231.66      255.88    201.40 o 
  -2   5   8       18.77       68.91    133.72 o 
  -1   5   8      404.79      421.28    101.56 o 
   0   5   8     4753.03     4411.88    164.49 o 
   1   5   8       27.88       67.89     88.21 o 
   2   5   8      945.17      998.92    139.27 o 
   3   5   8     4421.64     4241.91    226.83 o 
   4   5   8       12.31      180.14    273.67 o 
  -5   6   8      354.53      450.51    273.85 o 
  -4   6   8      176.24      104.60    229.64 o 
  -3   6   8      240.60      301.79    231.59 o 
  -2   6   8     2324.92     2529.76    173.54 o 
  -1   6   8     4765.28     4455.54    152.78 o 
   0   6   8     1551.25     1421.35     98.71 o 
   1   6   8     2387.23     2212.59    140.81 o 
   2   6   8       94.39       68.63    121.80 o 
   3   6   8      194.26      113.83    272.24 o 
   4   6   8     2667.54     3094.91    448.48 o 
  -5   7   8      103.95      142.99    210.42 o 
  -4   7   8      264.56      283.69    189.85 o 
  -3   7   8        8.40      -37.29    137.08 o 
  -2   7   8     2780.07     3108.45    202.98 o 
  -1   7   8     2027.10     2095.98    126.63 o 
   0   7   8      124.82       96.31     79.18 o 
   1   7   8     1494.53     1457.26    133.54 o 
   2   7   8      463.58      437.84    129.68 o 
   3   7   8     1218.04     1486.61    348.11 o 
  -5   8   8     1271.40     1029.09    348.09 o 
  -4   8   8      272.76      243.38    252.14 o 
  -3   8   8     2565.16     2549.81    210.49 o 
  -2   8   8      217.77      263.99    145.41 o 
  -1   8   8      302.40      263.32    115.35 o 
   0   8   8     2588.37     2548.70    162.00 o 
   1   8   8       37.60       29.22    131.27 o 
   2   8   8     6789.70     6155.96    330.52 o 
   3   8   8      239.83      359.35    301.02 o 
  -4   9   8     1530.06     1554.61    257.65 o 
  -3   9   8      396.35      489.38    162.36 o 
  -2   9   8     4018.69     4015.14    245.48 o 
  -1   9   8      179.20      212.10    143.48 o 
   0   9   8       20.26      117.97    122.06 o 
   1   9   8     1087.98      978.90    168.20 o 
   2   9   8       53.93      215.08    191.18 o 
  -2  10   8      912.28      850.99    228.79 o 
  -1  10   8      819.69      847.42    175.13 o 
   0  10   8        1.14        4.32    142.92 o 
   1  10   8        4.93       64.67    196.91 o 
  -1  11   8      246.53      282.66    201.20 o 
   0  11   8     1740.59     1448.97    242.19 o 
  -6   0   9       10.29      113.50    252.78 o 
  -5   0   9     2016.73     2688.27    339.89 o 
  -4   0   9     2985.03     3046.69    316.69 o 
  -3   0   9     4679.47     4694.14    229.59 o 
  -2   0   9      275.08      283.39    119.18 o 
  -1   0   9      779.06      933.58    144.32 o 
   0   0   9       32.16       26.17    172.64 o 
   1   0   9      517.91      582.72    196.01 o 
   2   0   9     1723.01     1963.82    283.76 o 
   3   0   9     3300.97     3159.79    235.39 o 
   4   0   9     2754.02     3301.37    274.45 o 
   5   0   9      178.05      208.64    294.19 o 
  -6   1   9       40.59      -63.00    181.71 o 
  -5   1   9      333.38      567.03    178.93 o 
  -4   1   9       69.10       66.37    106.29 o 
  -3   1   9     4322.43     4265.82    155.81 o 
  -2   1   9      607.77      664.46     91.66 o 
  -1   1   9     3699.33     3771.36    151.41 o 
   0   1   9      830.52      873.94    144.32 o 
   1   1   9       13.47       39.15    124.48 o 
   2   1   9       27.15       24.69    106.31 o 
   3   1   9      114.33       82.95    122.31 o 
   4   1   9      413.42      353.92    147.02 o 
   5   1   9      579.68      495.98    231.88 o 
  -6   2   9        2.88       41.23    261.68 o 
  -5   2   9      743.52      814.60    351.00 o 
  -4   2   9     2237.30     2276.22    161.25 o 
  -3   2   9      961.37      927.77    124.09 o 
  -2   2   9      428.26      513.26     88.67 o 
  -1   2   9        3.94       58.46     82.02 o 
   0   2   9     8237.80     8614.14    252.69 o 
   1   2   9      834.11      758.31    108.71 o 
   2   2   9      474.22      424.15    116.80 o 
   3   2   9       35.78       -4.62    126.11 o 
   4   2   9      316.56      280.40    145.51 o 
  -5   3   9     1572.55     1291.51    305.86 o 
  -4   3   9      427.22      524.11    119.14 o 
  -3   3   9      230.79      291.49    106.78 o 
  -2   3   9     1458.74     1503.63    113.69 o 
  -1   3   9      212.92      321.47    105.36 o 
   0   3   9     1332.10     1383.08    105.68 o 
   1   3   9    11347.35    11145.54    235.96 o 
   2   3   9       11.01       47.09    112.29 o 
   3   3   9     4982.18     5191.55    243.11 o 
   4   3   9     4155.16     4208.61    315.37 o 
  -5   4   9        5.75      139.67    163.33 o 
  -4   4   9     2494.49     2269.22    214.66 o 
  -3   4   9       41.42       88.46    143.20 o 
  -2   4   9      191.49      117.91     83.11 o 
  -1   4   9      125.29      136.71    100.98 o 
   0   4   9     5992.67     5981.41    184.65 o 
   1   4   9      482.42      538.30     98.92 o 
   2   4   9        1.13      -33.13    117.70 o 
   3   4   9      181.32      124.08    134.01 o 
   4   4   9      490.31      605.21    215.86 o 
  -5   5   9      227.53      306.91    272.86 o 
  -4   5   9      113.98       49.18    156.62 o 
  -3   5   9     5711.87     5985.87    303.70 o 
  -2   5   9      614.31      426.01    151.40 o 
  -1   5   9     7169.63     6678.98    233.30 o 
   0   5   9      986.69      982.26    100.84 o 
   1   5   9      625.26      672.30    108.80 o 
   2   5   9        0.92       64.65    124.31 o 
   3   5   9       26.99      114.14    137.75 o 
   4   5   9       92.57      322.52    283.84 o 
  -5   6   9     1039.56      958.12    316.94 o 
  -4   6   9     2033.07     2233.64    349.95 o 
  -3   6   9     1819.84     2111.40    216.87 o 
  -2   6   9        2.97      -20.36    147.59 o 
  -1   6   9      388.36      338.38    103.20 o 
   0   6   9      103.24      118.31     89.26 o 
   1   6   9      618.61      663.30    114.79 o 
   2   6   9      655.56      723.54    147.14 o 
   3   6   9     1880.87     1956.50    253.82 o 
  -5   7   9      192.68      106.45    307.23 o 
  -4   7   9        6.73       35.76    187.38 o 
  -3   7   9      699.60      736.58    161.28 o 
  -2   7   9      135.08      206.82    134.68 o 
  -1   7   9      267.95      219.36    115.71 o 
   0   7   9      142.09      175.19    103.97 o 
   1   7   9     1189.16     1278.01    136.97 o 
   2   7   9      106.82      136.49    139.13 o 
   3   7   9      719.15      732.93    311.02 o 
  -4   8   9      821.03      912.32    235.52 o 
  -3   8   9     1185.91     1083.22    278.25 o 
  -2   8   9      515.40      463.31    133.31 o 
  -1   8   9        9.93       61.50    118.44 o 
   0   8   9     4606.56     4365.35    200.21 o 
   1   8   9      254.30      229.67    143.45 o 
   2   8   9      447.89      328.54    268.22 o 
  -4   9   9      201.25      144.53    282.12 o 
  -3   9   9       34.07      120.28    164.10 o 
  -2   9   9      377.77      289.20    140.30 o 
  -1   9   9       28.77       -4.98    153.94 o 
   0   9   9     1153.55     1125.18    181.93 o 
   1   9   9     2406.69     2303.26    205.55 o 
   2   9   9        7.02      -86.56    293.70 o 
  -2  10   9      513.51      259.37    289.22 o 
  -1  10   9      312.22      304.58    165.06 o 
   0  10   9     1286.88     1469.24    244.68 o 
   1  10   9      161.81       56.65    210.50 o 
  -6   0  10      276.82      241.10    268.60 o 
  -5   0  10     1084.06     1015.71    281.68 o 
  -4   0  10     1611.53     1370.01    264.09 o 
  -3   0  10     5507.10     5464.12    463.73 o 
  -2   0  10     7238.18     7017.46    288.12 o 
  -1   0  10     4826.46     4926.67    255.60 o 
   0   0  10     4646.82     4748.24    359.83 o 
   1   0  10     4751.84     4765.97    375.58 o 
   2   0  10     1222.44     1383.49    282.44 o 
   3   0  10       12.52      -15.39    241.07 o 
   4   0  10       36.99      412.10    300.80 o 
  -6   1  10      293.20      224.16    199.77 o 
  -5   1  10      179.74      294.43    169.49 o 
  -4   1  10        8.23       46.37    119.12 o 
  -3   1  10      947.82      986.40    111.85 o 
  -2   1  10     3264.06     3238.71    149.13 o 
  -1   1  10      327.22      348.38     96.19 o 
   0   1  10       64.97       61.92    126.81 o 
   1   1  10      338.51      576.34    155.67 o 
   2   1  10     7002.85     7005.86    331.67 o 
   3   1  10      121.92      236.19    173.07 o 
   4   1  10      146.61      131.41    193.88 o 
  -5   2  10      395.55      359.95    179.84 o 
  -4   2  10     1395.14     1557.61    156.58 o 
  -3   2  10      991.11     1207.85    141.49 o 
  -2   2  10     1655.91     1678.45    123.14 o 
  -1   2  10      967.51     1040.00    110.84 o 
   0   2  10      689.36      761.30    153.03 o 
   1   2  10      581.97      606.02    152.42 o 
   2   2  10      263.24      302.76    152.53 o 
   3   2  10     3099.46     3016.17    280.14 o 
   4   2  10        0.63      -47.04    191.14 o 
  -5   3  10       27.23      -25.92    265.23 o 
  -4   3  10      468.14      482.85    130.94 o 
  -3   3  10      942.31      951.38    134.57 o 
  -2   3  10     4055.09     4143.56    167.87 o 
  -1   3  10     1051.97     1036.13    131.21 o 
   0   3  10      970.30     1188.90    169.14 o 
   1   3  10     1181.21     1186.24    134.53 o 
   2   3  10      131.68      168.63    157.39 o 
   3   3  10      281.18      288.52    174.70 o 
   4   3  10      818.16      899.05    322.40 o 
  -5   4  10      219.87      172.79    272.83 o 
  -4   4  10       71.56       31.36    160.65 o 
  -3   4  10      854.58      834.46    174.60 o 
  -2   4  10        0.99       32.59     90.02 o 
  -1   4  10     2296.93     2172.42    161.50 o 
   0   4  10        0.51      -27.17    128.31 o 
   1   4  10      927.86      901.54    132.44 o 
   2   4  10       20.42      -11.37    151.75 o 
   3   4  10      728.43      782.54    164.36 o 
  -5   5  10      695.52      761.69    211.12 o 
  -4   5  10      329.97      344.66    176.46 o 
  -3   5  10     1000.25     1152.81    187.73 o 
  -2   5  10     1698.62     1734.50    207.75 o 
  -1   5  10      994.96     1030.30    136.94 o 
   0   5  10      303.30      433.80    124.28 o 
   1   5  10      436.87      414.45    130.60 o 
   2   5  10     7532.77     7928.19    498.85 o 
   3   5  10        6.19      -28.77    151.20 o 
  -5   6  10     1030.01      828.43    309.83 o 
  -4   6  10      966.73     1126.28    211.35 o 
  -3   6  10     3307.74     3594.41    291.67 o 
  -2   6  10     2746.71     2734.69    250.44 o 
  -1   6  10     1925.89     1974.12    148.83 o 
   0   6  10     2264.84     2337.30    271.52 o 
   1   6  10     2553.38     2615.35    163.21 o 
   2   6  10      309.68      341.04    146.33 o 
   3   6  10       90.65      -65.86    206.50 o 
  -4   7  10      303.29      223.77    199.75 o 
  -3   7  10      190.48      178.36    153.26 o 
  -2   7  10     2547.65     2668.59    244.50 o 
  -1   7  10       47.33       99.30    142.21 o 
   0   7  10        5.50      -13.02    133.79 o 
   1   7  10      103.42      131.93    118.30 o 
   2   7  10     2008.35     1895.46    231.08 o 
   3   7  10      192.54       11.17    305.83 o 
  -3   8  10      743.41      784.17    180.02 o 
  -2   8  10     1495.36     1634.02    197.83 o 
  -1   8  10      520.85      352.76    157.32 o 
   0   8  10     1066.27     1162.59    175.91 o 
   1   8  10      225.66      216.67    146.83 o 
   2   8  10      200.04      443.50    310.87 o 
  -3   9  10      212.69      378.18    315.71 o 
  -2   9  10     1825.25     1804.79    211.64 o 
  -1   9  10      127.14       80.90    203.36 o 
   0   9  10      509.33      398.34    211.71 o 
   1   9  10      617.41      832.22    180.07 o 
  -1  10  10     1658.66     1529.07    334.41 o 
  -5   0  11     1340.88     1602.64    316.54 o 
  -4   0  11       70.72       55.51    238.05 o 
  -3   0  11        3.64       66.70    141.13 o 
  -2   0  11     1255.96     1203.30    177.20 o 
  -1   0  11     1955.96     2182.07    206.10 o 
   0   0  11     3093.91     3870.99    350.46 o 
   1   0  11     3706.41     4237.15    383.35 o 
   2   0  11       15.38        7.83    235.72 o 
   3   0  11     2296.58     2292.56    367.33 o 
  -5   1  11     1689.46     1615.46    236.01 o 
  -4   1  11     1032.99      997.78    188.85 o 
  -3   1  11       24.13       71.77     98.36 o 
  -2   1  11       15.25       51.57    100.60 o 
  -1   1  11      379.82      524.97    110.71 o 
   0   1  11     1625.29     1834.50    200.82 o 
   1   1  11      435.89      595.41    166.68 o 
   2   1  11      170.52      265.70    168.29 o 
   3   1  11      648.48      702.67    201.18 o 
   4   1  11      148.71       81.41    271.09 o 
  -5   2  11      796.84      689.79    194.16 o 
  -4   2  11     2841.96     2864.12    198.60 o 
  -3   2  11     1058.22     1113.21    148.18 o 
  -2   2  11      599.98      596.69    109.03 o 
  -1   2  11     5247.21     5315.97    230.30 o 
   0   2  11     2046.07     1921.05    199.69 o 
   1   2  11      192.72      176.38    156.78 o 
   2   2  11       15.18      -43.34    165.97 o 
   3   2  11      742.87      919.91    208.51 o 
   4   2  11      421.81      278.73    268.36 o 
  -5   3  11      567.01      514.42    278.67 o 
  -4   3  11     2546.17     2457.31    243.44 o 
  -3   3  11     4361.34     4545.97    230.92 o 
  -2   3  11      423.46      515.31    107.59 o 
  -1   3  11     5821.31     6202.99    387.56 o 
   0   3  11      328.85      193.03    142.21 o 
   1   3  11     1671.33     1784.78    208.58 o 
   2   3  11      629.85      850.14    199.99 o 
   3   3  11     2160.87     2330.61    265.82 o 
  -5   4  11     1144.46     1302.26    357.43 o 
  -4   4  11     1771.46     1919.11    338.86 o 
  -3   4  11      652.16      445.40    177.24 o 
  -2   4  11      159.12      213.46    126.62 o 
  -1   4  11     1535.66     1556.45    157.31 o 
   0   4  11     2156.76     2121.65    218.43 o 
   1   4  11       36.49       65.84    157.94 o 
   2   4  11       18.85       94.63    171.95 o 
   3   4  11        0.43       99.38    191.94 o 
  -5   5  11     2933.32     2919.65    392.56 o 
  -4   5  11      454.83      370.16    192.74 o 
  -3   5  11      330.30      305.51    185.49 o 
  -2   5  11       88.15       23.37    174.80 o 
  -1   5  11      102.52      159.95    125.35 o 
   0   5  11     3231.48     2959.11    198.13 o 
   1   5  11      826.25      960.24    195.90 o 
   2   5  11      557.16      747.90    202.64 o 
  -4   6  11       53.98      124.23    199.60 o 
  -3   6  11       11.75       79.26    179.98 o 
  -2   6  11      532.94      489.35    191.11 o 
  -1   6  11      517.19      529.86    124.89 o 
   0   6  11     2713.89     2826.39    204.36 o 
   1   6  11     2188.96     2484.11    424.68 o 
   2   6  11       29.68        8.93    186.85 o 
  -3   7  11      982.07     1046.63    193.40 o 
  -2   7  11       39.05       57.68    159.72 o 
  -1   7  11      814.27      756.00    168.98 o 
   0   7  11       28.41       76.70    146.30 o 
   1   7  11       35.13      144.87    180.15 o 
   2   7  11        7.80      209.35    257.20 o 
  -3   8  11     1047.83     1164.20    381.17 o 
  -2   8  11      384.21      279.66    170.76 o 
  -1   8  11     3475.86     3433.36    251.06 o 
   0   8  11      514.40      472.96    159.35 o 
   1   8  11      506.50      531.87    291.12 o 
  -2   9  11       51.86      245.57    312.86 o 
   0   9  11       11.08      296.04    282.08 o 
  -5   0  12      426.65      339.35    289.11 o 
  -4   0  12     2588.65     3156.37    385.11 o 
  -3   0  12     2186.93     2262.00    220.76 o 
  -2   0  12     2801.02     2655.83    233.15 o 
  -1   0  12      870.18     1097.15    186.59 o 
   0   0  12     1086.96     1091.62    272.69 o 
   1   0  12       52.11       35.04    230.76 o 
   2   0  12       37.15      127.64    270.16 o 
   3   0  12     2261.75     2384.00    395.73 o 
  -5   1  12       41.47      189.05    196.69 o 
  -4   1  12      100.20      142.64    187.88 o 
  -3   1  12     1556.19     1520.58    140.82 o 
  -2   1  12     2157.31     1945.70    151.90 o 
  -1   1  12      536.90      594.05    141.60 o 
   0   1  12     1170.78     1350.41    194.75 o 
   1   1  12      592.32      509.21    184.24 o 
   2   1  12      975.41      885.81    201.79 o 
   3   1  12      320.06      166.14    200.87 o 
  -5   2  12      163.21      218.37    293.56 o 
  -4   2  12        4.41       17.51    142.69 o 
  -3   2  12       21.66       58.92    137.27 o 
  -2   2  12     2582.68     2927.03    270.41 o 
  -1   2  12     1393.19     1410.43    164.15 o 
   0   2  12       15.39       13.52    147.13 o 
   1   2  12     2412.73     2598.45    251.03 o 
   2   2  12     2135.85     2392.36    260.05 o 
   3   2  12        1.30       11.81    273.69 o 
  -4   3  12     1559.92     1573.80    229.02 o 
  -3   3  12     1960.50     1965.52    187.94 o 
  -2   3  12     1876.25     2055.89    155.03 o 
  -1   3  12      228.01      280.03    129.94 o 
   0   3  12      431.88      495.94    278.91 o 
   1   3  12     1910.56     1880.66    231.21 o 
   2   3  12     3014.76     3329.14    298.06 o 
   3   3  12      263.14      192.97    293.18 o 
  -4   4  12       39.43      160.90    184.54 o 
  -3   4  12       81.43      115.87    186.98 o 
  -2   4  12      868.14      961.33    202.78 o 
  -1   4  12      105.95      107.97    131.49 o 
   0   4  12       50.99       70.09    163.97 o 
   1   4  12     1003.38      958.30    215.38 o 
   2   4  12     1342.02     1489.73    234.25 o 
  -4   5  12      474.82      420.79    198.26 o 
  -3   5  12      939.37      983.06    224.65 o 
  -2   5  12     3556.10     4245.25    312.99 o 
  -1   5  12      262.12      328.13    141.40 o 
   0   5  12     2354.91     2360.32    200.30 o 
   1   5  12       50.74       80.28    177.09 o 
   2   5  12       68.88      138.87    189.98 o 
  -3   6  12     1204.01     1426.87    247.32 o 
  -2   6  12     2522.94     2552.11    329.40 o 
  -1   6  12      335.36      422.73    134.46 o 
   0   6  12      485.20      494.66    150.97 o 
   1   6  12       44.16       18.81    187.09 o 
   2   6  12       33.94       -7.53    293.39 o 
  -3   7  12      849.70     1031.21    358.52 o 
  -2   7  12      121.44      198.17    167.82 o 
  -1   7  12      497.60      553.67    176.48 o 
   0   7  12       26.80       69.03    152.86 o 
   1   7  12     1455.72     1487.38    245.94 o 
  -2   8  12     1739.59     1636.96    403.91 o 
  -1   8  12     1462.23     1559.29    258.00 o 
   0   8  12       23.09        7.26    194.66 o 
  -4   0  13       50.57      -10.49    280.37 o 
  -3   0  13     1598.96     1584.42    216.70 o 
  -2   0  13      538.11      580.13    185.39 o 
  -1   0  13     7515.74     7284.00    502.21 o 
   0   0  13      644.45      727.38    249.18 o 
   1   0  13      126.12      120.15    284.98 o 
   2   0  13     3020.46     2965.65    416.95 o 
  -5   1  13      183.49      123.13    324.48 o 
  -4   1  13     1755.21     1746.69    254.45 o 
  -3   1  13      201.00      206.93    145.91 o 
  -2   1  13     1550.68     1927.27    209.01 o 
  -1   1  13      125.24      193.95    138.82 o 
   0   1  13      702.65      873.30    194.23 o 
   1   1  13      252.18      289.93    189.03 o 
   2   1  13      411.76      628.27    210.87 o 
  -4   2  13       41.63      181.56    202.68 o 
  -3   2  13      253.95      244.78    146.85 o 
  -2   2  13      205.92      218.54    123.75 o 
  -1   2  13      761.27      691.57    156.08 o 
   0   2  13      125.09      126.54    176.31 o 
   1   2  13      372.19      420.05    194.94 o 
   2   2  13      469.66      680.66    216.76 o 
  -4   3  13        9.34      124.78    210.24 o 
  -3   3  13      186.78      133.04    187.97 o 
  -2   3  13       60.81      141.29    140.21 o 
  -1   3  13     1810.05     1957.01    190.13 o 
   0   3  13     5731.62     5611.83    338.17 o 
   1   3  13      729.33      958.37    216.47 o 
   2   3  13      371.16      575.14    309.43 o 
  -4   4  13      196.44      166.79    268.49 o 
  -3   4  13        7.54      -19.51    195.42 o 
  -2   4  13        0.59       52.63    186.91 o 
  -1   4  13     3115.86     3370.87    231.10 o 
   0   4  13      175.73      110.86    177.05 o 
   1   4  13      214.75      334.89    198.18 o 
  -3   5  13      268.58      382.50    218.02 o 
  -2   5  13     1956.32     1935.63    259.12 o 
  -1   5  13      299.21      373.43    155.44 o 
   0   5  13      345.79      434.14    162.75 o 
   1   5  13     1219.54     1048.19    226.04 o 
  -2   6  13      189.00       86.64    203.30 o 
  -1   6  13     3928.84     3634.13    258.85 o 
   0   6  13      269.24      337.40    161.26 o 
  -1   7  13        3.52      195.16    220.14 o 
   0   7  13      843.53      759.58    220.60 o 
  -4   0  14     3357.98     4100.70    457.37 o 
  -3   0  14     2170.25     2247.39    259.61 o 
  -2   0  14        9.29       29.68    184.68 o 
  -1   0  14      129.04       96.92    255.94 o 
   0   0  14      273.45      442.49    268.21 o 
   1   0  14      806.29     1062.76    327.87 o 
  -4   1  14      128.93      106.32    224.16 o 
  -3   1  14      825.00      849.08    183.31 o 
  -2   1  14      425.23      418.33    136.34 o 
  -1   1  14      467.73      475.72    208.63 o 
   0   1  14       45.04      120.40    187.20 o 
   1   1  14     3204.51     3450.31    307.97 o 
  -3   2  14      354.64      317.27    161.76 o 
  -2   2  14     2576.51     2368.08    209.05 o 
  -1   2  14       27.98      -37.53    177.42 o 
   0   2  14     2750.10     3328.89    289.44 o 
   1   2  14       14.94       91.78    209.20 o 
  -4   3  14     1756.72     1838.62    310.60 o 
  -3   3  14     2390.61     2338.69    280.28 o 
  -2   3  14       87.13       94.92    194.70 o 
  -1   3  14     1603.79     1788.92    242.01 o 
   0   3  14      300.31      217.26    195.09 o 
  -3   4  14      499.41      277.30    283.40 o 
  -2   4  14      928.22      941.76    234.90 o 
  -1   4  14      123.86      111.51    184.64 o 
   0   4  14      615.48      741.12    209.94 o 
  -1   5  14      830.05      505.02    256.87 o 
   0   5  14       29.10       42.77    274.60 o 
  -3   0  15       83.86      166.02    328.41 o 
  -2   0  15      140.81      118.11    198.76 o 
  -1   0  15      908.71      900.95    311.69 o 
  -3   1  15      364.42      316.88    198.08 o 
  -2   1  15      380.76      470.03    168.60 o 
  -1   1  15      451.92      418.25    203.79 o 
  -3   2  15       14.21      226.26    199.47 o 
  -2   2  15     2567.82     2461.72    276.32 o 
  -1   2  15      171.12      243.74    314.36 o 
  -1   3  15     2292.74     2075.58    361.12 o 
  -1   4  15      271.01      225.80    264.85 o 
                                                 
